# Supplementary material for: Papain-like cysteine proteases in Nicotiana benthamiana: gene family members and their potential implications in recombinant protein expression
Source: Front Plant Sci. 2025 Jun 19;16:1565487. doi: 10.3389/fpls.2025.1565487 (PMC12224012; doi:10.3389/fpls.2025.1565487)
Supplement: Supplementary file 1 [file DataSheet1.zip]

Archive with 2 entries (2 files):
- Supplementary data.xlsx
- Supplementary pictures.pptx
