# Supplementary material for: Papain-like cysteine proteases in Nicotiana benthamiana: gene family members and their potential implications in recombinant protein expression
Source: Front Plant Sci. 2025 Jun 19;16:1565487. doi: 10.3389/fpls.2025.1565487 (PMC12224012; doi:10.3389/fpls.2025.1565487)
Supplement: Supplementary file 1 [file DataSheet1.zip › Supplementary data.xlsx]

## Sheet: Protein sequence
>AtRDL6
MGFVRPVCMTILFLLIVFVLSAPSSAMDLPATSGGHNRSNEEVEFIFQMWMSKHGKTYTNALGEKERRFQNFKDNLRFIDQHNAKNLSYQLGLTRFADLTVQEYRDLFPGSPKPKQRNLKTSRRYVPLAGDQLPESVDWRQEGAVSEIKDQGTCNSCWAFSTVAAVEGLNKIVTGELISLSEQELVDCNLVNNGCYGSGLMDTAFQFLINNNGLDSEKDYPYQGTQGSCNRKQSTSNKVITIDSYEDVPANDEISLQKAVAHQPVSVGVDKKSQEFMLYRSCIYNGPCGTNLDHALVIVGYGSENGQDYWIVRNSWGTTWGDAGYIKIARNFEDPKGLCGIAMLASYPIKNSASNA
>AtCEP1
MKRFIVLALCMLMVLETTKGLDFHNKDVESENSLWELYERWRSHHTVARSLEEKAKRFNVFKHNVKHIHETNKKDKSYKLKLNKFGDMTSEEFRRTYAGSNIKHHRMFQGEKKATKSFMYANVNTLPTSVDWRKNGAVTPVKNQGQCGSCWAFSTVVAVEGINQIRTKKLTSLSEQELVDCDTNQNQGCNGGLMDLAFEFIKEKGGLTSELVYPYKASDETCDTNKENAPVVSIDGHEDVPKNSEDDLMKAVANQPVSVAIDAGGSDFQFYSEGVFTGRCGTELNHGVAVVGYGTTIDGTKYWIVKNSWGEEWGEKGYIRMQRGIRHKEGLCGIAMEASYPLKNSNTNPSRLSLDSLKDEL
>AtRD21C
MATSIKSITLALLIFSVLLISLSLGSVTATETTRNEAEARRMYERWLVENRKNYNGLGEKERRFEIFKDNLKFVEEHSSIPNRTYEVGLTRFADLTNDEFRAIYLRSKMERTRVPVKGEKYLYKVGDSLPDAIDWRAKGAVNPVKDQGSCGSCWAFSAIGAVEGINQIKTGELISLSEQELVDCDTSYNDGCGGGLMDYAFKFIIENGGIDTEEDYPYIATDVNVCNSDKKNTRVVTIDGYEDVPQNDEKSLKKALANQPISVAIEAGGRAFQLYTSGVFTGTCGTSLDHGVVAVGYGSEGGQDYWIVRNSWGSNWGESGYFKLERNIKESSGKCGVAMMASYPTKSSGSNPPKPPAPSPVVCDKSNTCPAKSTCCCLYEYNGKCYSWGCCPYESATCC…
>AtRDL4
MGSAKSAMLILLVAMVIASCATAIDMSVVSYDDNNRLHSVFDAEASLIFESWMVKHGKVYGSVAEKERRLTIFEDNLRFINNRNAENLSYRLGLTGFADLSLHEYKEVCHGADPRPPRNHVFMTSSDRYKTSADDVLPKSVDWRNEGAVTEVKDQGHCRSCWAFSTVGAVEGLNKIVTGELVTLSEQDLINCNKENNGCGGGKLETAYEFIMKNGGLGTDNDYPYKAVNGVCDGRLKENNKNVMIDGYENLPANDESALMKAVAHQPVTAVIDSSSREFQLYESGVFDGSCGTNLNHGVVVVGYGTENGRDYWLVKNSRGITWGEAGYMKMARNIANPRGLCGIAMRASYPLKNSFSTDKSSIA
>AtCTB2
MADNCIRLLHSASVFFCLGLLISSFNLLQGIAAENLSKQKLTSWILQNEIVKEVNENPNAGWKASFNDRFANATVAEFKRLLGVKPTPKTEFLGVPIVSHDISLKLPKEFDARTAWSQCTSIGRILDQGHCGSCWAFGAVESLSDRFCIKYNMNVSLSVNDLLACCGFLCGQGCNGGYPIAAWRYFKHHGVVTEECDPYFDNTGCSHPGCEPAYPTPKCARKCVSGNQLWRESKHYGVSAYKVRSHPDDIMAEVYKNGPVEVAFTVYEDFAHYKSGVYKHITGTNIGGHAVKLIGWGTSDDGEDYWLLANQWNRSWGDDGYFKIRRGTNECGIEHGVVAGLPSDRNVVKGITTSDDLLVSSF
>AtPAP4
MASTIIFILTIFLSYRTSLATSRGSLFEASAIEKHEQWMARFNRVYSDETEKRNRFNIFKKNLEFVQNFNMNNKITYKVDINEFSDLTDEEFRATHTGLVVPEAITRISTLSSGKNTVPFRYGNVSDNGESMDWRQEGAVTPVKYQGRCGGCWAFSAVAAVEGITKITKGELVSLSEQQLLDCDRDYNQGCRGGIMSKAFEYIIKNQGITTEDNYPYQESQQTCSSSTTLSSSFRAATISGYETVPMNNEEALLQAVSQQPVSVGIEGTGAAFRHYSGGVFNGECGTDLHHAVTIVGYGMSEEGTKYWVVKNSWGETWGENGYMRIKRDVDAPQGMCGLAILAFYPLA
>AtPAP1
MASIMVLVTVLIILFTGFRISQATSRTVIFREQSMVDKHEQWMARFSREYRDELEKNMRRDVFKKNLKFIENFNKKGNKSYKLGVNEFADWTNEEFLAIHTGLKGLTEVSPSKVVAKTISSQTWNVSDMVVESKDWRAEGAVTPVKYQGQCGCCWAFSAVAAVEGVAKIAGGNLVSLSEQQLLDCDREYDRGCDGGIMSDAFNYVVQNRGIASENDYSYQGSDGGCRSNARPAARISGFQTVPSNNERALLEAVSRQPVSVSMDATGDGFMHYSGGVYDGPCGTSSNHAVTFVGYGTSQDGTKYWLAKNSWGETWGEKGYIRIRRDVAWPQGMCGVAQYAFYPVA
>AtALP2
MSVKLNLSSSILLILFAAAASKEIGFDESNPIKMVSDNLHELEDTVVQILGQSRHVLSFSRFTHRYGKKYQSVEEMKLRFSVFKENLDLIRSTNKKGLSYKLSLNQFADLTWQEFQRYKLGAAQNCSATLKGSHKITEATVPDTKDWREDGIVSPVKEQGHCGSCWTFSTTGALEAAYHQAFGKGISLSEQQLVDCAGTFNNFGCHGGLPSQAFEYIKYNGGLDTEEAYPYTGKDGGCKFSAKNIGVQVRDSVNITLGAEDELKHAVGLVRPVSVAFEVVHEFRFYKKGVFTSNTCGNTPMDVNHAVLAVGYGVEDDVPYWLIKNSWGGEWGDNGYFKMEMGKNMCGVATCSSYPVVA
>AtRD19B
MDYHLRVLFSVSLIFVFVSVSVCGDEDVLIRQVVDETEPKVLSSEDHFTLFKKKFGKVYGSIEEHYYRFSVFKANLLRAMRHQKMDPSARHGVTQFSDLTRSEFRRKHLGVKGGFKLPKDANQAPILPTQNLPEEFDWRDRGAVTPVKNQGSCGSCWSFSTTGALEGAHFLATGKLVSLSEQQLVDCDHECDPEEEGSCDSGCNGGLMNSAFEYTLKTGGLMREKDYPYTGTDGGSCKLDRSKIVASVSNFSVVSINEDQIAANLIKNGPLAVAINAAYMQTYIGGVSCPYICSRRLNHGVLLVGYGSAGFSQARLKEKPYWIIKNSWGESWGENGFYKICKGRNICGVDSLVSTVAATTS
>AtPAP2
MCDSFINNKMTSILFMLVSLTILSMNLKVSQATSRVTFHEPIVAEHHQQWMTRFSRVYSDELEKQMRFDVFKKNLKFIEKFNKKGDRTYKLGVNEFADWTREEFIATHTGLKGVNGIPSSEFVDEMIPSWNWNVSDVAGRETKDWRYEGAVTPVKYQGQCGCCWAFSSVAAVEGLTKIVGNNLVSLSEQQLLDCDRERDNGCNGGIMSDAFSYIIKNRGIASEASYPYQAAEGTCRYNGKPSAWIRGFQTVPSNNERALLEAVSKQPVSVSIDADGPGFMHYSGGVYDEPYCGTNVNHAVTFVGYGTSPEGIKYWLAKNSWGETWGENGYIRIRRDVAWPQGMCGVAQYAFYPVA
>AtTHI1
MLNVLRNSNLTLAVLICFVLIASKLCSVDSSVYDPHKTLKQRFEKWLKTHSKLYGGRDEWMLRFGIYQSNVQLIDYINSLHLPFKLTDNRFADMTNSEFKAHFLGLNTSSLRLHKKQRPVCDPAGNVPDAVDWRTQGAVTPIRNQGKCGGCWAFSAVAAIEGINKIKTGNLVSLSEQQLIDCDVGTYNKGCSGGLMETAFEFIKTNGGLATETDYPYTGIEGTCDQEKSKNKVVTIQGYQKVAQNEASLQIAAAQQPVSVGIDAGGFIFQLYSSGVFTNYCGTNLNHGVTVVGYGVEGDQKYWIVKNSWGTGWGEEGYIRMERGVSEDTGKCGIAMMASYPLQ
>AtPAP5
MTSIVFFLLAILLSSRTSGVTSRGGLFEASAVEKHEQWMSRFNRVYSDDSEKTSRFEIFTNNLKFVESINMNTNKTYTLDVNEFSDLTDEEFKARYTGLVVPEGMTRISTTDSHETVSFRYENVGETGESMDWIQEGAVTSVKHQQQCGCCWAFSAVAAVEGMTKIANGELVSLSEQQLLDCSTENNGCGGGIMWKAFDYIKENQGITTEDNYPYQGAQQTCESNHLAAATISGYETVPQNDEEALLKAVSQQPVSVAIEGSGYEFIHYSGGIFNGECGTQLTHAVTIVGYGVSEEGIKYWLLKNSWGESWGENGYMRIMRDVDSPQGMCGLASLAYYPVA
>AtCEP2
MKKLLLIFLFSLVILQTACGFDYDDKEIESEEGLSTLYDRWRSHHSVPRSLNEREKRFNVFRHNVMHVHNTNKKNRSYKLKLNKFADLTINEFKNAYTGSNIKHHRMLQGPKRGSKQFMYDHENLSKLPSSVDWRKKGAVTEIKNQGKCGSCWAFSTVAAVEGINKIKTNKLVSLSEQELVDCDTKQNEGCNGGLMEIAFEFIKKNGGITTEDSYPYEGIDGKCDASKDNGVLVTIDGHEDVPENDENALLKAVANQPVSVAIDAGSSDFQFYSEGVFTGSCGTELNHGVAAVGYGSERGKKYWIVRNSWGAEWGEGGYIKIEREIDEPEGRCGIAMEASYPIKLSSSNPTPKDGDVKDEL
>AtRDL2
MAATPIRVIVSALVILSVLLLSSSLGVATETEIERNETEVRLMYEQWLVENRKNYNGLGEKERRFKIFKDNLKFVDEHNSVPDRTFEVGLTRFADLTNEEFRAIYLRKKMERTKDSVKTERYLYKEGDVLPDEVDWRANGAVVSVKDQGNCGSCWAFSAVGAVEGINQITTGELISLSEQELVDCDRGFVNAGCDGGIMNYAFEFIMKNGGIETDQDYPYNANDLGLCNADKNNNTRVVTIDGYEDVPRDDEKSLKKAVAHQPVSVAIEASSQAFQLYKSGVMTGTCGISLDHGVVVVGYGSTSGEDYWIIRNSWGLNWGDSGYVKLQRNIDDPFGKCGIAMMPSYPTKSSFPSSFDLLSEI
>AtPAP3
MDFVEFVCVVLTIFFMDLKISEATSRVALYKPSSIVDYHQQWMIQFSRVYDDEFEKQLRLQVLTENLKFIESFNNMGNQSYKLGVNEFTDWTKEEFLATYTGLRGVNVTSPFEVVNETKPAWNWTVSDVLGTNKDWRNEGAVTPVKSQGECGGCWAFSAIAAVEGLTKIARGNLISLSEQQLLDCTREQNNGCKGGTFVNAFNYIIKHRGISSENEYPYQVKEGPCRSNARPAILIRGFENVPSNNERALLEAVSRQPVAVAIDASEAGFVHYSGGVYNARNCGTSVNHAVTLVGYGTSPEGMKYWLAKNSWGKTWGENGYIRIRRDVEWPQGMCGVAQYASYPVA
>AtCTB1
MADSCCIRLHLLASVFLLLFSSFNLQGIAAENLSKQKLTSLILQNEIVKEVNENPNAGWKAAFNDRFANATVAEFKRLLGVIQTPKTAYLGVPIVRHDLSLKLPKEFDARTAWSHCTSIRRILVGYILNNVLLWSTITLWFWFLLGHCGSCWAFGAVESLSDRFCIKYNLNVSLSANDVIACCGLLCGFGCNGGFPMGAWLYFKYHGVVTQECDPYFDNTGCSHPGCEPTYPTPKCERKCVSRNQLWGESKHYGVGAYRINPDPQDIMAEVYKNGPVEVAFTVYEDFAHYKSGVYKYITGTKIGGHAVKLIGWGTSDDGEDYWLLANQWNRSWGDDGYFKIRRGTNECGIEQSVVAGLPSEKNVFKGITTSDDLLVSSV
>AtRDL3
MAISFRTLALLTLSVLLISISLGVVTATESQRNEGEVLTMYEQWLVENGKNYNGLGEKERRFKIFKDNLKRIEEHNSDPNRSYERGLNKFSDLTADEFQASYLGGKMEKKSLSDVAERYQYKEGDVLPDEVDWRERGAVVPRVKRQGECGSCWAFAATGAVEGINQITTGELVSLSEQELIDCDRGNDNFGCAGGGAVWAFEFIKENGGIVSDEVYGYTGEDTAACKAIEMKTTRVVTINGHEVVPVNDEMSLKKAVAYQPISVMISAANMSDYKSGVYKGACSNLWGDHNVLIVGYGTSSDEGDYWLIRNSWGPEWGEGGYLRLQRNFHEPTGKCAVAVAPVYPIKSNSSSHLLSPSVFKLVVLFVFQLISLALL
>AtRD21B
MGFLKLSPMILLLAMIGVSYAMDMSIISYDENHHITTETSRSDSEVERIYEAWMVEHGKKKMNQNGLGAEKDQRFEIFKDNLRFIDEHNTKNLSYKLGLTRFADLTNEEYRSMYLGAKPTKRVLKTSDRYQARVGDALPDSVDWRKEGAVADVKDQGSCGSCWAFSTIGAVEGINKIVTGDLISLSEQELVDCDTSYNQGCNGGLMDYAFEFIIKNGGIDTEADYPYKAADGRCDQNRKNAKVVTIDSYEDVPENSEASLKKALAHQPISVAIEAGGRAFQLYSSGVFDGLCGTELDHGVVAVGYGTENGKDYWIVRNSWGNRWGESGYIKMARNIEAPTGKCGIAMEASYPIKKGQNPPNPGPSPPSPIKPPTTCDKYFSCPESNTCCCLYKYGKYCF…
>AtXBCP3
MSMSSSSFISLTFFFLLLVSSSSSSDDISELFDDWCQKHGKTYGSEEERQQRIQIFKDNHDFVTQHNLITNATYSLSLNAFADLTHHEFKASRLGLSVSAPSVIMASKGQSLGGSVKVPDSVDWRKKGAVTNVKDQGSCGACWSFSATGAMEGINQIVTGDLISLSEQELIDCDKSYNAGCNGGLMDYAFEFVIKNHGIDTEKDYPYQERDGTCKKDKLKQKVVTIDSYAGVKSNDEKALMEAVAAQPVSVGICGSERAFQLYSSGIFSGPCSTSLDHAVLIVGYGSQNGVDYWIVKNSWGKSWGMDGFMHMQRNTENSDGVCGINMLASYPIKTHPNPPPPSPPGPTKCNLFTYCSSGETCCCARELFGLCFSWKCCEIESAVCCKDGRHCCPHDYPV…
>AtXCP2
MALSSPSRILCFALALSAASLSLSFASSHDYSIVGYSPEDLESHDKLIELFENWISNFEKAYETVEEKFLRFEVFKDNLKHIDETNKKGKSYWLGLNEFADLSHEEFKKMYLGLKTDIVRRDEERSYAEFAYRDVEAVPKSVDWRKKGAVAEVKNQGSCGSCWAFSTVAAVEGINKIVTGNLTTLSEQELIDCDTTYNNGCNGGLMDYAFEYIVKNGGLRKEEDYPYSMEEGTCEMQKDESETVTINGHQDVPTNDEKSLLKALAHQPLSVAIDASGREFQFYSGGVFDGRCGVDLDHGVAAVGYGSSKGSDYIIVKNSWGPKWGEKGYIRLKRNTGKPEGLCGINKMASFPTKTK
>AtRD19A
MDRLKLYFSVFVLSFFIVSVSSSDVNDGDDLVIRQVVGGAEPQVLTSEDHFSLFKRKFGKVYASNEEHDYRFSVFKANLRRARRHQKLDPSATHGVTQFSDLTRSEFRKKHLGVRSGFKLPKDANKAPILPTENLPEDFDWRDHGAVTPVKNQGSCGSCWSFSATGALEGANFLATGKLVSLSEQQLVDCDHECDPEEADSCDSGCNGGLMNSAFEYTLKTGGLMKEEDYPYTGKDGKTCKLDKSKIVASVSNFSVISIDEEQIAANLVKNGPLAVAINAGYMQTYIGGVSCPYICTRRLNHGVLLVGYGAAGYAPARFKEKPYWIIKNSWGETWGENGFYKICKGRNICGVDSMVSTVAATVSTTAH
>AtAALP
MSAKTILSSVVLVVLVAASAAANIGFDESNPIRMVSDGLREVEESVSQILGQSRHVLSFARFTHRYGKKYQNVEEMKLRFSIFKENLDLIRSTNKKGLSYKLGVNQFADLTWQEFQRTKLGAAQNCSATLKGSHKVTEAALPETKDWREDGIVSPVKDQGGCGSCWTFSTTGALEAAYHQAFGKGISLSEQQLVDCAGAFNNYGCNGGLPSQAFEYIKSNGGLDTEKAYPYTGKDETCKFSAENVGVQVLNSVNITLGAEDELKHAVGLVRPVSIAFEVIHSFRLYKSGVYTDSHCGSTPMDVNHAVLAVGYGVEDGVPYWLIKNSWGADWGDKGYFKMEMGKNMCGIATCASYPVVA
>AtRD19D
MVAKALAQLITCIILFCHVVASVEDLTIRQVTADNRRIRPNLLGTHTESKFRLFMSDYGKNYSTREEYIHRLGIFAKNVLKAAEHQMMDPSAVHGVTQFSDLTEEEFKRMYTGVADVGGSRGGTVGAEAPMVEVDGLPEDFDWREKGGVTEVKNQGACGSCWAFSTTGAAEGAHFVSTGKLLSLSEQQLVDCDQACDPKDKKACDNGCGGGLMTNAYEYLMEAGGLEEERSYPYTGKRGHCKFDPEKVAVRVLNFTTIPLDENQIAANLVRHGPLAVGLNAVFMQTYIGGVSCPLICSKRNVNHGVLLVGYGSKGFSILRLSNKPYWIIKNSWGKKWGENGYYKLCRGHDICGINSMVSAVATQVSS
>AtRD19C
MDRVVFFFLIAATLLAGSLGSTVISGEVTDGFVNPIRQVVPEENDEQLLNAEHHFTLFKSKYEKTYATQVEHDHRFRVFKANLRRARRNQLLDPSAVHGVTQFSDLTPKEFRRKFLGLKRRGFRLPTDTQTAPILPTSDLPTEFDWREQGAVTPVKNQGMCGSCWSFSAIGALEGAHFLATKELVSLSEQQLVDCDHECDPAQANSCDSGCSGGLMNNAFEYALKAGGLMKEEDYPYTGRDHTACKFDKSKIVASVSNFSVVSSDEDQIAANLVQHGPLAIAINAMWMQTYIGGVSCPYVCSKSQDHGVLLVGFGSSGYAPIRLKEKPYWIIKNSWGAMWGEHGYYKICRGPHNMCGMDTMVSTVAAVHTSPK
>AtRD21A
MGFLKPTMAILFLAMVAVSSAVDMSIISYDEKHGVSTTGGRSEAEVMSIYEAWLVKHGKAQSQNSLVEKDRRFEIFKDNLRFVDEHNEKNLSYRLGLTRFADLTNDEYRSKYLGAKMEKKGERRTSLRYEARVGDELPESIDWRKKGAVAEVKDQGGCGSCWAFSTIGAVEGINQIVTGDLITLSEQELVDCDTSYNEGCNGGLMDYAFEFIIKNGGIDTDKDYPYKGVDGTCDQIRKNAKVVTIDSYEDVPTYSEESLKKAVAHQPISIAIEAGGRAFQLYDSGIFDGSCGTQLDHGVVAVGYGTENGKDYWIVRNSWGKSWGESGYLRMARNIASSSGKCGIAIEPSYPIKNGENPPNPGPSPPSPIKPPTQCDSYYTCPESNTCCCLFEYGKYCFA…
>AtCTB3
MAVYNTKLCLASVFLLLGLLLAFDLKGIEAESLTKQKLDSKILQDEIVKKVNENPNAGWKAAINDRFSNATVAEFKRLLGVKPTPKKHFLGVPIVSHDPSLKLPKAFDARTAWPQCTSIGNILDQGHCGSCWAFGAVESLSDRFCIQFGMNISLSVNDLLACCGFRCGDGCDGGYPIAAWQYFSYSGVVTEECDPYFDNTGCSHPGCEPAYPTPKCSRKCVSDNKLWSESKHYSVSTYTVKSNPQDIMAEVYKNGPVEVSFTVYEDFAHYKSGVYKHITGSNIGGHAVKLIGWGTSSEGEDYWLMANQWNRGWGDDGYFMIRRGTNECGIEDEPVAGLPSSKNVFRVDTGSNDLPVASV
>AtSAG12
MALKHMQIFLFVAIFSSFCFSITLSRPLDNELIMQKRHIEWMTKHGRVYADVKEENNRYVVFKNNVERIEHLNSIPAGRTFKLAVNQFADLTNDEFRSMYTGFKGVSALSSQSQTKMSPFRYQNVSSGALPVSVDWRKKGAVTPIKNQGSCGCCWAFSAVAAIEGATQIKKGKLISLSEQQLVDCDTNDFGCEGGLMDTAFEHIKATGGLTTESNYPYKGEDATCNSKKTNPKATSITGYEDVPVNDEQALMKAVAHQPVSVGIEGGGFDFQFYSSGVFTGECTTYLDHAVTAIGYGESTNGSKYWIIKNSWGTKWGESGYMRIQKDVKDKQGLCGLAMKASYPTI
>AtCEP3
MKLFFIVLISFLSLLQASKGFDFDEKELETEENVWKLYERWRGHHSVSRASHEAIKRFNVFRHNVLHVHRTNKKNKPYKLKINRFADITHHEFRSSYAGSNVKHHRMLRGPKRGSGGFMYENVTRVPSSVDWREKGAVTEVKNQQDCGSCWAFSTVAAVEGINKIRTNKLVSLSEQELVDCDTEENQGCAGGLMEPAFEFIKNNGGIKTEETYPYDSSDVQFCRANSIGGETVTIDGHEHVPENDEEELLKAVAHQPVSVAIDAGSSDFQLYSEGVFIGECGTQLNHGVVIVGYGETKNGTKYWIVRNSWGPEWGEGGYVRIERGISENEGRCGIAMEASYPTKLSSTPSTHESVVRDDVKDEL
>AtRDL5
MGYAKSAMLIFLLALVIASCATAMDMSVVSSNDNHHVTAGPGRRQGIFDAEATLMFESWMVKHGKVYDSVAEKERRLTIFEDNLRFITNRNAENLSYRLGLNRFADLSLHEYGEICHGADPRPPRNHVFMTSSNRYKTSDGDVLPKSVDWRNEGAVTEVKDQGLCRSCWAFSTVGAVEGLNKIVTGELVTLSEQDLINCNKENNGCGGGKVETAYEFIMNNGGLGTDNDYPYKALNGVCEGRLKEDNKNVMIDGYENLPANDEAALMKAVAHQPVTAVVDSSSREFQLYESGVFDGTCGTNLNHGVVVVGYGTENGRDYWIVKNSRGDTWGEAGYMKMARNIANPRGLCGIAMRASYPLKNSFSTDKVSVA
>AtRDL1
MAPSTKVLSLLLLYVVVSLASGDESIINDHLQLPSDGKWRTDEEVRSIYLQWSAEHGKTNNNNNGIINDQDKRFNIFKDNLRFIDLHNENNKNATYKLGLTKFTDLTNDEYRKLYLGARTEPARRIAKAKNVNQKYSAAVNGKEVPETVDWRQKGAVNPIKDQGTCGSCWAFSTTAAVEGINKIVTGELISLSEQELVDCDKSYNQGCNGGLMDYAFQFIMKNGGLNTEKDYPYRGFGGKCNSFLKNSRVVSIDGYEDVPTKDETALKKAISYQPVSVAIEAGGRIFQHYQSGIFTGSCGTNLDHAVVAVGYGSENGVDYWIVRNSWGPRWGEEGYIRMERNLAASKSGKCGIAVEASYPVKYSPNPVRGNTISSV
>AtXCP1
MAFSAPSLSKFSLLVAISASALLCCAFARDFSIVGYTPEHLTNTDKLLELFESWMSEHSKAYKSVEEKVHRFEVFRENLMHIDQRNNEINSYWLGLNEFADLTHEEFKGRYLGLAKPQFSRKRQPSANFRYRDITDLPKSVDWRKKGAVAPVKDQGQCGSCWAFSTVAAVEGINQITTGNLSSLSEQELIDCDTTFNSGCNGGLMDYAFQYIISTGGLHKEDDYPYLMEEGICQEQKEDVERVTISGYEDVPENDDESLVKALAHQPVSVAIEASGRDFQFYKGGVFNGKCGTDLDHGVAAVGYGSSKGSDYVIVKNSWGPRWGEKGFIRMKRNTGKPEGLCGINKMASYPTKTK
>NbRD19A
MALRYALIFLFSLLLTTLLLASANGDINGGDDDDILIRQVVGDDDDHLLNADHHFMIFKKRFGKTYASEEEHHYRLSVFKANLRRAMRHQKLDPSAVHGVTQFSDLTPAEFRRNFLGVNRRLRLPSDANKAPILPTEDLPSGFDWRDHGAVTPVKNQGSCGSCWSFSTTGALEGANYLSTGKLVRLSEQQLVDCDHECDPEEKDSCDAGCNGGLMNSAFEYTLKAGGLMREEDYPYTGTDRGTCKFDNTKVAAKVANFSVVSLDEEQIAANLVKNGPLAVAINAVFMQTYVGGVSCPYICSKNLDHGVLLVGYGTGFSPIRMKEKPYWIIKNSWGEKWGENGYYKICRGRNVCGVDSMVSTVAAVSTSSH
>NbRD21A
MAFFRSFLFFLLTLFVLSSALDMSIISYNEQHGQMGTTHHRTDDEVRGLYESWLVKHGKNYNAIGEKEKRFEIFKDNLRFIDEHNAENRSYKLGLNRFSDLTNEEYRAMFVGGRLDRKTRLMKSPKSNRYAFDAGEKLPESVDWREKGAVAPVKDQGQCGSCWAFSTVGAVEGINKIVTGELISLSEQELVDCDRSYNQGCNGGLMDYAFDFIKNNGGIDTEEDYPYHAQDGTCDPYRVS
>NbRD19B
MALHYALIFLFSLFLTTSLLVSVNGDINGGEDDDILIRQVVGDDDDHLLNADHHFTIFKKRFGKTYASDEEHHYRLSVFKTNLRRAMRHQKLDPSAVHGVTQFSDLTPAEFRRNFLGVNRRLRLPSDANKAPILPTEDLPSGFDWRDHGAVTPVKNQGSCGSCWSFSTTGALEGANYLSTGKLVSLSEQQLVDCDHECDPEEKDSCDAGCNGGLMNSAFEYTLKAGGLMREEDYPYTATDRGTCKFDNTKVAAKVANFSVVSLDEEQIAANLVKNGPLAVAINAVFMQTYVGGVSCPYICSKKLDHGVLLVGYGTGFSPIRMKEKPYWIIKNSWGEKWGENGYYKICRGRNVCGVDSMVSTVAAVSTSSH
>NbRDL1
MAKTIIHTLFFALFSSLSYAIDMSIIDYKNNHYASKWTLQSDEDQVKNVYELWLAEHGKAYNVLGEKEKRFEIFKDNLRFIEEHNNSGNRTYKVGLNQFADLTNEEYRTMYLGTRSDARRRFVKSKNPSQRYASRPNELMPHSVDWRKRGAVAPIKNQGSCGSCWAFSTVAAVEGINQIVTGEMITLSEQELVDCDRVKNSGCNGGLMDYAFEFIISNGGMDTENHYPYRGVEGRCDPVRKNYKVVSIDGYEDVPRNERALQKAVAHQPVCVAIEASGRAFQLYSSGVFTGECGEQVDHGVVVVGYGTEDGVDYWIVRNSWGTKWGENGYVKIERNVKKSHLGKCGIMTEASYPTKYSGKNERTTSKEEKISTI
>NbCTB1
MAMNHMSLVTFLLLIGASVLVLQVVAEQPISQAKAESAILQDSIVKQVNENEKAGWKAALNPRFSNFTVSQFKRLLGVKPTRKGDLKGIPILTHPKLLELPQEFDARVAWPNCSTIGRILGYGVLTLSIFSCHAPVLFCGTDQGHCGSCWAFGAVESLSDRFCIHYGLNISLSANDLLACCGFLCGDGCDGGYPLQAWKYFVRKGVVTDECDPYFDNEGCSHPGCEPAYPTPKCHRKCVKQNLLWSKSKHFGVNAYMISSDPHSIMTELYKNGPVEVSFTVYEDFAHYKSGVYKHVTGDVMGGHAVKLIGWGTSEDGEDYWLLANQWNRGWGDDGYFKIRRGTDECEIEDEVVAGLPSARNLNMELDVSDAFLDAAICKAENLPEVLGSVVAVTGKMRM…
>NbCTB2
MALTLKSLATPLLFGALFILTLQVVAEKPVSEVKVESAILQESIIKEVNENAKAGWKAGFNPQFSNFTISQFKRLLGVKPAREGDLEGIPILTHPKFSELPKEFDARKAWPQCSTIGRILDQGHCGSCWAFGAVESLSDRFCIHHNLNISLSVNDLLACCGFLCGSGCDGGYPIAAWRYFIRRGVVTEECDPYFDNEGCSHPGCEPGYPTPKCQRKCVKENLLWGKSKHYGVNAYRIHHDPHSIMTEIYKNGPVEVSFTVYEDFAHYKSGVYKHVIGQSMGGHAVKLIGWGTSEQGEDYWLIANSWNRGWGDDGYFKIRRGTNECGIEHNVVAGLPSAKNLNVELDDVSDAFLDASM
>NbXBCP1
MGSTQFPYRHFSLFPLFLILAALYSQVSAFTTDFPILDKPTEFISEERVFQIFQEWKQKHGKVYKNEKEEELRLEIFKRNVKYIVENNSKRKSNSDHLVGLNKFADMSNEDFKQVHTSKIKIPFNKRKTIQMRSVETKPSTTSCDVPPSKDWRKHGAVTEVKDQDQCGACWAFSACGAMEGLNAIATGELISLSEQELINCDNSYNTGCDGGLMDPAFEWVMNNGGIDSEADYPYTASQGRCNYDKVNHKVVTVDGYQDVPEDENALLCAVAQQPVSVAIDGSSLDFQLYRGGIYDGECSSNPDDLSHAVLIVGYGSKGDDDYWIIKNSWGTTWGMEGYAYIRRNTYLPYGVCAINSLASYPTKEASTAPSPYPSPAVPPPPPPSPPPPPPPSPKPSEC…
>NbXBCP2
MLLIMGNTQGTYHFLFLFLILAALSSQVYCVSSDFPILDRPNELLSEERIFQLFQEWRRKHGKLYKNEKEEEMRLEKFRRNVKYIVEKNSKRKSDSDHLVGLTNFADMSNEEFRQVHVSKIEIPFDKRKTIQMKNVEKIPTPVYCDAPPSRDWRKYRAVTEVKDQHLCGACWAFSACGAMEGINAIVTGELISISVQQLIDCDNSANLGCYGGYMDPAFEWVMNNGGIDSEVDYPYTASQGACNITKVNQKAVTIDGYQDVPQEERALLCAVAQQPVSVGIDGSSADFQLYGGGIYDGSCSSNPDDLSHGVLIVGYGSEGDDDYWIIKNSWGTSWGMEGYGYIRRNTDLPYGVCAINSLASYPMKELASAPSPYPSPAVPPPPSPSPPPPSPKPSECGN…
>NbSAG12A
MALISNWKLAFVVLLVLEMWASQTASRDLNEASMVQKHEYWMARFGRVYKDDAEKAKRFKIFNDNVDYIESVNKAGIRPYKLGINEFADLTNEEFRVTHNGYKMSSHQKSSNTISFRYKNVTAPATMDWRKKGAVTEIKDQGQCGCCWAFSAVAATEGINKIETGTLISLSEQELVDCDTSSDMGCEGGLMDDAFTFIIKNHGLTTESNYPYEGTDGTCKTEKESNHAVKITGYEDVPANSESALLSAVANQPVSVAIDASGSDFQFYSSGVFTGECGTELDHGVTAIGYGKTSDGKKYWIVKNSWGTSWGENGYIRMQRDIDAAEGICGIAMQASYPTA
>NbCTB3
MAMNHISLATLLLLIGASILISQVVAEQPISQAKAESAILQDSIVKQVNENEKTGWKAALNPRFSNLTVSQFKRLLGVKPTRKGDLKGIPILTHPKLLELPQEFDARRGANAFHLFMHALVLFCGTDQGHCGSCWAFGAVESLSDRFCIHYGLNISLSANDLLACCGFLCGDGCDGGYPLQAWKYFVRKGVVTDECDPYFDNEGCSHPGCEPAYPTPKCHRKCVKQNLLWSKSKHFGVNVYLISSDPHSIMTELYKNGPVEVSFTVYEDFAHYKSGVYKHVTGDIMGGHAVKLIGWGTENGEDYWLLANQWNRGWGDDGYFKIRRGTNECGIEDEVVAGLPSARNLNMELDASDAYLDAAM
>NbRDL2
MAKTIITTLLFALFWSLSYAIDISIIDYKNNHYASKWTLQNDEDQVKSIYEVWLAEHGKAYNALGEKEKRFEIFKDNLRFIEEHNNSGNRTYKVGLNQFADVTNEEYMAMYLGTRSDARRRFVKSKNTSQRYASRPNELMPHSVDWRKRGAVAPIKNQGSCGSCWAFSTVAAVEGINQIVTGEMITLSEQELVDCDRVKNSGCNGGLMDYAFEFIISNGGMDTENHYPYRGVEGRCDPVRKNYKVVSIDGYEDVPRSERALQKAVAHQPVCVAIEASGRAFQLYSSGVFTGECGEQVDHGVVVVGYGREDGVDYWIVRNSWGTKWGEDGYVKMERNVKKSHLGKCGIMTEASYPTKDSAINKRTTSKEEKISTI
>NbRD19C
MDSEQQQYDNVLSDGDSEYDDSDDSVEDPTFDVLEETRSSLSKLSIKKHKSKDMSARRNVSKAMEECIEGEQDVEKMVPELDEKDQKSYGTVQEIIEAGQIEKLKVEQCKVYLRKHGLRLTGSKDVLIQRIKEHTDIVDGRGEEKYPPSSFILNCKGDACTGDVVMFEQNVYEMFSIASRSATGPPCGTRIVAGRIVKESYGAKKQQHTFTVEVLWSKGEKPLPPLHPLLIKGRNLYRLKTLRQKWDDEAERQRILSEKHARGSVARSNREARVQEKEMRKMRKENRVNTDYKEKKTEATNKGRMPHYTLSTEHQNNRVHSKGKPMHSLPTYSVKTIDQPQVEVDKGQNDEKEYRNVIQENVFSRENWPEERPHQRQPLTNVNLNTNGFGNGVNSNPSK…
>NbCEP1
MKKLFLVLFSLALVLRLGESFDFHEKELETEEKLWELYERWRSHHTVSRSLDEKDKRFNVFKANVHYVHNFNKKDKPYKLKLNKFADMTNHEFRHHYAGSKMKHHRTFLGASRANGTFMYANKDSVPPTVDWRKKGAVTPVKDQGKCGSCWAFSTVVAVEGINQIKTNELVSLSEQELVDCDTSQNQGCNGGLMDKAFEFIKKKGGINTKDNYPYMAEDGECDIQKRNSPVVSIDGHEDVPPNDEGSLLKAVANQPVSVAIQASGSDFQFYSEGVFTGDCGTELDHGVAIVGYGTTLDGTKYWIVKNSWGPEWGEKGYIRMQREIDAEEGLCGIAMQPSYPIKTSASNPTGSPATAPKDEL
>NbCEP2
MKKLFLVLFSLALVLRFGESFDFHEKELETEEKLWELYERWRSHHTVSRSLDEKDKRFNVFKANVHYVHNFNKKDKPYKLKLNKFADMTNHEFRHHYAGSKIKHHRTFLGASRANGTFMYANEDSVPPSVDWRKKGAVTPVKDQGKCGSCWAFSTVVAVEGINQIKTNELVSLSEQELVDCDTSQNQGCNGGLMDKAFEFIKKKGGINTEDNYPYMAEDGECDIQKRNSPVVSIDGHEDVPPNDEGSLLKAVANQPVSVAIQASGSDFQFYSEGVFTGDCGTELDHGVAIVGYGTTLDGTKYWIVKNSWGPEWGEKGYIRMQREIDAEEGLCGIAMQPSYPIKTSSSNPTGSPATTPKDEL
>NbRD19D
MEKGGGLSIAYALSATILTCAFSLFSLQHAAAIIPEDFKIRQVTDDQNYLTTTASAVNHHHNLLGTATEHRFKSFIQEYSKEYTTREEYIHRLAVFAKNLLKAAEHQALDPTAVHGVTQFSDLTEEEFERMYMGVKGVGRGTSLLGHGHAPPLEVKGLPESFDWREKGAVTEVKMQGTCGSCWAFSTTGSIEGANFIATGKLLNLSEQQLVDCDHTCDIKDKKACDSGCSGGLMTNAYKYLIEAGGIEEEDSYPYTGKRGDCKFNPYKVAVKVSNFTNIPIDEQQIAAYLVNHGPLAVGLNAVFMQTYIGGVSCPLICGKRWINHGVLLVGYGSKGFSILRLSNQPYWIIKNSWGKRWGEHGYYKLCRGHGMCGMNTMVSAVMTQTS
>NbXCP1
MAVFSIFKLSLLVLFSISLLACTSFARDHSIVGYSSDDLTCIDKLINLFEHWMDKHGKIYKSIEEKLHRFEIFKDNLKHIDETNKIVSNYWLGLNEFADLSHDEFKKMYLGLKVDNELLNKREKSQQEFAYRDFVDLPKSVDWRKKGAVTPVKNQGQCGSCWAFSTVAAVEGINQIKTGNLTSLSEQELIDCDTTYNNGCNGGLMDYAFQFIISNGGLHKEDDYPYLMEEGTCDEKRDESEVVTIDGYHDVPANDEQSLLKALANQPLSVAIEASGRDFQFYSGGVFDGHCGTELDHGVAAVGYGTTKGADYIIVKNSWGPKWGEKGFIRMKRNTGKAEGKCGINKMVSFPVKKK
>NbRD19E
MDRLFLLSLLAFALFSSAVAFSDEDPLIRQVVSETETDDSHLLNAEHHFSLFKSKFGKIYASEEEHDHRFKVFKANLRRARRHQLLDPSAEHGITKFSDLTPSEFRRTYLGLHKPKPKLNAEKAPILPTSDLPADYDWRDHGAVTGVKNQGSCGSCWSFSTTGAVEGAHFLATGELVSLSEQQLVDCDHECDPEQQDSCDAGCSGGLMTTAFEYTLKAGGLQREKDYPYTGKDGKCHFDKSKIAAAVTNFSVIGLDEDQIAANLVKHGPLAVGINAAWMQTYVGGVSCPLICFKRQDHGVLLVGYGSHGFAPIRLKEKAYWIIKNSWGENWGEHGYYKICRGHNICGVDAMVSTVTAAHTTNPNL
>NbXBCP3
MSWLWSSLVLVLLIFQVPIYTCSSISDLFETWYQQNGKTYSSEQERLYRLKVFEENYAYIIEHNSKENSTYTLGLNAYSDLTHHEFKNSFLGLSSSANDFIRLKTGSSSAGVVSDVGDVDIPSSLDWREKGVVTKVKNQGSCGACWSFSATGAIEGINKIVSGSLVSLSEQELIDCDKSYNDGCGGGLMDYAFEFVKKNGGIDTEEDYPFNEREGTCNKNKLQRRVVTIDGYTDIPQNDEDKLLNAVAKQPVSVGICGSERAFQSYSKGIFTGPCSTALDHAVLIVGYGSENGVDYWIIKNSWGTSWGINGYMHMQRNSGNQEGICGINKLASYPTKSSPNPPSPPSPGPSKCSMFTSCGQGETCCCGWSLLGVCLSWKCCGLDSAVCCKDGRHCCPHD…
>NbRD21B
MAIHTSTLSISILVMLMFSAVSSSAAEDMSIISYNEKHHTNGESTVWRTDDEVMSLYESWLVEHKKVYNALGEKDKRFQIFKDNLRYIDERNSVPDKSYKLGLTQFADLTNEEYKSIYLGTKPDGRSRLLNTQSDRYAPKVGDSLPDAVDWRKKGVLVDVKNQGQCGSCWAFSAVASIEAVNKIVTGNLISLSEQELVDCDTSDNQGCQGGLMDDAFKFVIQNGGIDTEEDYPYKAKDGKCDQARKNARVVTIDMYEDVPANDEKALKKAVAGQPVSVAIEAGGKDFQHYKSGIFTGKCGAEVDHGVVAVGYGSENGMDYWIVRNSWGASWGENGYLRMQRNIGNPKGLCGIATIASYPVKTGQNPPKPAPSPPSPVKPPTQCDNYNECPAGTTCCCVY…
>NbRD19F
MSSLPSIKGWLDKHKGSFYALQLVDCDHECDPEEKDSCDAGCNGGLMNSAFEYTLKAGGLIREEDYPYTGTDRGTCKFDNTKVVAKVANFSIVSLDEEQIAANLVKNVPRVNSVAAKAFALPRSPANPGFKNYSRKPSSPSIFALNRQKFLLTRFS
>NbALP1
MTRASIIVLLIATLIAAARGGTLTFDDDNPIRQVVVSDGLQELENGILQVIGQTRRALSFVRFVRRYGKRYDSVGEIKQRFEIYWDNLKMIRSHNKQRLSYKLGVNEFTDLTWDEFRRERLGAPQNCSATTKSDLQLTNVNLPETKDWREAGIVSPVKKQGKCGSCWTFSTTGALEAAYAQAFGKNISLSEQQLLDCAGAFNNFGCHGGLPSQAFEYIKYSGGLDTEEEYPYAGKAGVCKFSSENIAVKVVGSVNITKDAEDELKYAVAFIRPVSVAYQVVKGFKQYKGGIYSSTVCGNTPQDVNHAVLAVGYGVENGTPYWLIKNSWGAEWGDNGYFKMEMGKNMCGIATCASYPIVA
>NbRD19G
MLKVCKGTGFTSFTWQKNDRVTRYRKIHSWAKSLSSERTYEHRLFSDHLSLFDLFKIEFSWVGKRRLLEVDNQGHCCCCWAFSATEAITAAHAIANKGEMIPLSKQQLLDCMYTYYDKPHWKLSIPLLKREVNANECPSEVLQRTVKIKGFNRISHIDKKNVESLIMQQPLTCAAPYVASLNEHRGESIYIGPNEDEPEATKKIIEEGKKEALHAMLIVGYGKEGGVEFYLVKNSWGKKWGYKGFAKIERSVLSRLSYPIAEQAC
>NbRD21C
MGCHSSILVLLLFLSAALSSSVADMSILTYDENHHMNSHSTNWRTDAEVLALYESWLVQHGKSSNALDEKDKRFQIFKDNLKYIDEQNAMPDRTYKLGLTRFADLTNEEYRSMYLGTKIDAPRRLSKNKSDRYAPTVGDSLPESVDWTEKDVLVGVKDQGQCGSCWAFSAIATVEAVNKIVTGDLISLSEQELVDCDTIHDSGCNGGLMDYAFHFIINNGGIDTEEDYPYKAMGGRCDQNRKNAKVVTIDGYEDVPAYDEKALQKAVANQPVSVAIEAGGKDFQHYTSGIFTGKCGTAVDHGVVAVGYGSENGKDYWIVRISWGASWGEKGYLRMQRNVASSSGLCGIAIEPSYPVKTGQNPPNPGRSPPSPVKPPNTCDEYYQCPESTTCCCVLEFSN…
>NbXCP2
MAIFSISKFSLLVLFSIFLLACTTFARDHSIVGYSSDDLTCIDKLINLFEHWMDKHGKIYKSIEEKLHRFEIFKDNLKHIDETNKIVSNYWLGLNEFADLSHDEFKKIYLGLKVDNELLIKKEKSQQEFAYRDFVDLPKSVDWRKKGAVTPVKNQGQCGSCWAFSTVAAVEGINQIKTGNLTSLSEQELIDCDTTYNNGCNGGLMDYAFQFIISNGGLHKEDDYPYLMEEGTCNEKRDESEVVTIDGYHDVPANDEQSLLKALANQPLSVAIEASGRDFQFYSGGVFDGHCGTELDHGVAAVGYGTTKGADYIIVKNSWGPKWGEKGFIRMKRNTGKAEGKCGINKMVSFPVKKK
>NbCEP3
MELGKIFLISLLLAMAFGLVQSLEFTEKDIASEESLWDLYQRWRSHQTVSRDLSEKQKRFNVFKANVIHVHEVNKMDRPYKLKLNEFADMTNHEFRNFYSSKVKHFRMLHGSRPTTGFMHDKADNLPASIDWRKQGAVTGVKNQGKCGSCWAFSAVVGVEGINKIKSGQLVSLSEQELVDCEKDNEGCNGGLMENAYEFIKKNGGITTEGIYPYRARDSRCDSSKMNSPVVNIDGHEMVPTNDEDALMKAVANQPVSVAIDASGSDLQFYSEGVFNGYCGTELDHGVAVVGYGATHDGTKYWIVKNSWGTGWGEQGYFRMERGIDAEEGLCGIAMEASYPLKLSADNPKPASSKDEL
>NbRD21D
MAIHTSTLSISMLVMLMFSAVISSAEDMSIISYNEKHHTNGESTVWRTNDEVMSLYESWLVEHKKVYNALGERDKRFQIFKDNLRYIDEHNSVPEKSYKLGLTQFADLTNEEYKSIYLGTKPDGRSTLLNTQSDRYASKVGDSLPDSVDWRKKGVLVDVKNQGQCGSCWAFSAVASIEAVNKIVTGNLISLSEQELVDCDTSDNQGCQGGLMDDAFKFVIQNGGIDSEDDYPYKAKDGKCDQARKNARVVTIDGYEDVPDNDEKALKKAVAGQPVSVAIEAGGKDFQHYKSGIFTGECGAAVDHGVVAVGYGSENGMDYWIVRNSWGASWGEKGYLRMQRNIGNPKGLCGIATIASYPVKTGQNPPKPAPSPPSPVKPPTQCDDYNECPTGTTCCCVYE…
>NbXBCP4
MSWLWPSLVLVLLIFQGPICTCSSISDLFETWCQQNGKTYSSEQERVYRLKVFEENYAYIIEHNSKGNSTYTLGLNAYSDLTHHEFKNSFLGLSSSANDFIRLKTGSSSVGVLSDVGDVDIPSSLDWREKGAVTKVKNQGSCGACWSFSATGAIEGINKIVSGSLVSLSEQELIDCDKSYNNGCGGGLMDYAFEFVKKNGGIDTEEDYPFNEREGTCNKNKLQRRVVTIDGYTDVPQNDEDKLLKAVAKQPVSVGICGSERAFQSYSKGIFTGPCSTALDHAVLIVGYGSENGVDYWIIKNSWGTSWGINGYMHIQRNSGTQEGICGINKLASYPTKSNPNPPSPPSPGPSQCSMFTSCGQGETCCCGWRFLGVCLSWKCCGLDSAVCCKDGGHCCPHD…
>NbALP2
MSRFSLLLALVVAGGLFAAALAGPATFADENPIRQIVSDGLHELENGILQVVGKTRHALLFARFAHRYGKRYETVEEIKQRFEVFLDNLKMIRSHNKKGLSYKLGVNEFTDITWDEFRRDRLGAAQNCSATTKGNLKLTNVVLPETKDWREAGIVSPVKNQGKCGSCWTFSTTGALEAAYGQAFGKGISLSEQQLVDCAGAFNNFGCNGGLPSQAFEYIKSNGGLDTEEAYPYTGKNGLCKFSSENVGVKVIDSVNITLGAEDELKYAVALVRPVSIAFEVIKGFKQYKSGVYTSTECGNTPMDVNHAVLAVGYGVENGVPYWLIKNSWGADWGDNGYFKMEMGKNMCGIATCASYPVVA
>NbRD19H
MDSAAIIPEDFKIRQVITDGQNYPTTTASAVKHHHNLLGTATEHRFKSFIQEYRKEYTTREEYIHRLGVFAKNLLKAAEHQALDPAAGHAPPLEVKRLPESFDWREKGAVTEVKMQGTCGSCWAFSTTGSIEGANFIATGKLLNLSEQQLVDCDHTCDLKDKKACDSGCSGGLMTNAYKYLIETGGIEEEDSYPYTGKRGDCKFNPDKVAVEVSNFTNIPIDEQQMAAYLVNHGRTRR
>NbRD21E
MANHSSTLTISLLLLLFFFSTLSSASDMSILTYDENQHFRTDAEVMSLYESWLVEHGKSYNALDEKDKRFQIFKDNLRYIDEQNSVPNKSYKLGLTKFADLTNDEYRSMYLGTKTTDRRRLLKNKSDRYLPKVGDSLPDSVDWREKGVLVGVKDQGSCGSCWAFSAIASVEAVNSIVTGDVISLSEQELVDCDTSYNDGCNGGLMDYAFDFIIKNGGIDTEEDYPYTGRDGRCDQSRKNAKVVTIDGYEDVPANNEKALQKAVASQPVSIAIEAGGNDFQHYVSGIFTGKCGTAVDHGVVAVGYGSENGMDYWIIRNSWGARWGEQGYLRVQRNVASSKGLCGLAIEPSYPVKTGVNPPKPGPSPPSPIKPPTQCDDYAQCPEGTTCCCVFEYYNSCFS…
>NbCEP4
MEMKNIFLVLFSLALVLRLGEAFDFQEKELETEERLWELYERWRSHHTVSRSLDEKHKRFNVFKANVQYVHDFNKKDKPYKLKLNKFADMTNHEFRSHYAGSKVKHYRALKGTPSGNGSFMYANVNNVPPSVDWRKKGAVTPVKDQGQCGSCWAFSTVVAVEGINQIKTNKLISLSEQELVDCDTRQNQGCNGGLMDLAFDFIKKKGGITTEDNYPYRAEDGKCNIQKENSPAVSIDGHEDVPPNNEDALLKAAAYQPIAVAIDASGSDFQFYSEGVYTGDCGTELDHGVAIVGYGTTVDGTKYWTVKNSWGAEWGEKGYIRMQRGIDAKEGLCGIAMEPSYPIKTSSNPTGSPATTYKDEL
>NbSAG12B
MGSLTLNSKLAFAALLVLAMFASLATSRDSYQASIFQKHEQWMNRYGRLYKDDIEKAKRFKIFKDNVEYIEFLGINEFADLSNEEFRATRNGYKLSSHQRLSKTTSFKYANVTAPTTMDWRMKGAVTGIKDQGQCGCCWAFSAVAATEGINKIKTGKLISLSEQELVDCDTSSDMGCEGVLMDDAFKFIIKNHGLTTESNYPYEGTDGTCKTSKEFNHAAKITGYEDVPANSESALLKAVANQPISVAIDASGSDFQFYSSGVFTGECGTELDHGVTAVGYGKTTDDGTKYWLVKNSWGTSWDEKGYIRMQRDIDAEEGICGIAMQASYPSA
>NbXCP3
MASFSFSKLSFLALFSILTLVACTTYARDFSIVGYFPDDLNSIENLINLFESWMEKHSKIYESIEEKLHRFEIFRDNLKHIDERNKMVSNYWLGLNEFADLSHDEFKKMYLGLQIQHERSESSPQEFTYRDFVDLPKSIDWRKKGAVTNVKNQGSCGSCWAFSTVAAVEGINQIKTGNLTSLSEQELIDCDTKYNSGCNGGLMDYAFQFIVSQGGLHKEDDYPYLMEEGTCDEKRDESEVVTIDGYRDVPANDEQSLLKALANQPVSVAIEASGRDFQFYSGGVFDGHCGSALDHGVAAVGYGSTKGMDYIIVKNSWGPKWGEKGFIRMKRNTGKPAGICGINKMASFPIKKK
>NbCEP5
MEMKKIFLVLFSLVLVLRLGEAYDFQEKELETEERLWELYERWRSHHTVSRSLDEKHKRFNVFKANVHYVHDFNNKDKPYKLKLNKFADMTNHEFRSHYAGSKVKHYRALQGTPSGNGSFMYANVNNVPPSVDWRKKGAVTPVKDQGQCGSCWAFSTVVAVEGINQIKTNTLISLSEQELVDCDTRQNQGCNGGLMDLAFDFIKKKGGITTEDNYPYRAADGKCNIQKENSPAVSIDGHEDVPPNNEDALLKAAANQPIAVAIDASGSDFQFYSEGVYTGDCGTELDHGVAVVGYGTTVDGTKYWTVKNSWGAEWGEKGYIRMQRGIDAKEGLCGIAMEPSYPIKTSSNPTGSQATTNKDEL
>NbXBCP5
QDGKTYSSEQERVYRLKVFEENYAYIIEHNSKGNSTYTLGLNAYSDLTHHEFKNSFLGLSSSANDFIRLKTGSSSVGVLSDVGDVDIPSSLDWREKGAVTKVKNQGSCGACWSFSATGAIEGINKIVSGSLVSLSEQELIDCDKSYNNGCGGGLMDYAFEFVKKNGGIDTEEDYPFNEREGTCNKNKLQRRVVTIDGYTDVPQNDEDKLLKAVAKQPVSVGICGSERAFQSYSKGIFTVPCSTALDHAVLIVGYDSENGVDYWIIKNSWGTSWGINGYMHMQRNSGNQEGICGINKLASYPTKSSPNPPSPPSPGPSQCSMFTSCGQGETCCCGWRFLGVCLSWKCCGLDSAVCCKDGRHCCPHDYPICDTSRNLCFKQMSNATIVQQPQKEAFSGKFG…
>NbTHI1
MFPTAGSCWAFSAVAAVEGINKIKTGKLVSLSEQELVDCDVNSDNQGCNGGFMEKAFAFIKKNGGITTEKNYPYVGKDQKCNTTKAKQHAVTISGYEMVAKNEESLQVAVTKQPISVAIDASGYDFQLYAGGVYSGFCGNSLNHGVTLIGYGIEDGEKYWLVKNSWGTMWGEDGYIKIKRGSNNKKGMCGIAMQASYPLKEEEES
>NbSAG12C
MAFMFNWRLNFAILLAFGLCVSLVTSRTLYEASITEKHEQWMTQYGRVYTDDTEKINRLETFKQNLEYIESINKDVTRTYKLGINQFADMTNEEFKAIHNGYRISSQQKIRTTFFQYENVTVPYSMDWRKKGAVTKIKDQGQCGCCWAFSAVAATEGINRIKTGKLISLSEQELVDCDTSSNEGCEGGLMDDAFKYIIKNHGLTSEFNYPYKGIDGTCKTEKESNHVAKIRGYEDVPENSESSLLKAVANQPVSVAIDASGSDFQFYSNGVFTGKCGIELDHGVTAVGYGATKDGTKYWIVKNSWGVSWGENGYIRMKRDIVAKTGLCGIAMKASYPIA
>NbPAP1
MFEPQVTSRNIQELSMLEKHELWMANHGRTYKNEEEKEKRLNIFKENVKFIESFNINGTKKPYKLGINAFADLTAEEFLSYYTAGIMLSNSYSQIQSSFKYENLSDVPSLMDWRKSGAVTRIKHQGQCGCCWAFSAVAALEGANKLSTDNLISLSEQQLLDCTTKNNGCDGGLMTTAYDFIIKNGGIATESNYPYEEYQDSCKIQEIMNLSAIVKINRYETLPSTESALLKAVAKQPVSIGIAVNEEFHLYQNGVYNGNCEGQELNHAVTVIGYGIENDGTKYWLIKNSWGSSWGENGYMKIARDTGIEGGLCGITTLASYPVL
>NbSAG12D
MPLTFNWKLAFAALLVLGIHVSRASSRGLYEASMVQKHEQWMDRFRRVYKDDAEKEKRLKIFKGNAEYIDSVNKAGIRPYKLGINEFADLTNQEFRATHNGYKMRYNQKSSETTSFKYENVSSPASMDWRKKGAVTGVKNQGQCGCCWAFSAVAATEGINKIKNGKLISLSEQELVDCDTSWDMGCQGGLMDYAFNFIIENHGLTTESNYPYEGTDGTCKREKKSNHAAKISGYRDVPVNSESALLQAVAHQPVSVAIDASGPDFQFYSSGVFTGECGTELDHGVTVIGYDKTSDGMDYWLVKNSWGTSWGEKGYIRMQRNVDAKEGFCGIAMEASYPTV
>NbTHI2
MRFKQRLSLVVLLLVIGTFGFQATSRDVQILLTTSSNLCWNWREKGAVTAVKDQGGCGSCWAFSAVAAVEGLNQIKTGDLVSLSEQQLLDCESTNNNGCGGGIRTEAFEYIAENGGLTTESNYPYTGIPGTCDSQKADSTVVTISGYKSVDTSESALLQAVANQPQVLLLAVMNFAFTTVEFSMGNVG
>NbPAP2
MAFNFCLKIGLVLFSILNLCCFEVTSRDLQEASMQERHEKWIVRHGREYKDEIEKERHFKIFKENVEFIESFNQNGTQRYRLAINKYADLTTEDFLASYTGLDTSFQQKSNATTSFKYDSQLTDIPLSMDWRESGSVTGIKDQGRCGCCWAFSAVAAIEGAYQIGNNELISLSEQELLDCTTQFHDGCKGGLMTQAYDFLLQNGGGITTETNYPYQQIQSVCSTEQLSSPAVKISGYKIVESSESALLQAVANQPISVGIAANGKFHLYGSGIYDGSCNPTLNHAVTVIGYGTSEDGTNYWLVKNSWGTTWGEEGYMKIVRDAGDEGGQWHCPGCSTRIVGSNNFNVN
>NbPAP3
MAMKINLMSVVILFFVVGMYKSHATARNLQPAELSVSERHELWMARHGRVYKDEAEKGKRLMIFKENMQFIESINRAGNMSYKLGINEFADITSDEFFARYTGLNNMPSHPSPSPTSSMEFKINDLNDDMPSNLDWREKGAVTAVKYQGHCGCCWAFSAVGALEGAYQIATRQKVELSEQELLDCTTNNYGCGGGLMTNAF
>NbSAG12E
MALRSNWKLAFVALLVLGIWASQTTSRDLNEASMIQKHKYWMARFGRVYRDDAEKAKRFKIFKNNVDYIESVNKAGIRPYKLGINEFADLTNDEFRATHNGYKMSSHQKSSKTISFRYENVTAPATMDWRTKGAVTGVKDQGQCGCCWAFSAVAASEGINKIKTGKLISLSEQELVDCDTSSDMGCEGGLMDDAFTFIIKNHGLTTESNYPYEGTDGTCKTGKESNHVAKITGYEDVPANSESALLSAVAKQPVSVAIDASGSDFQFYSSGVFTGECGTELDHGVTAVGYGKTSGGTKYWLVKNSWGTSWGENGYIRMQRGIDAAEGICGIAMQASYPTA
>NbSAG12F
MALISNWKLAFVALLVLGIWASQTTSRDLNEASMVQKHEYWMARFGRVYRDDAEKAKRFKIFKDNVDYIESGNKAGIRPYKLGINEYADLTNDEFRATHNGYKMSSHQKSSKTISFRYENVTAPATMDWRTKGAVTGVKDQGQCGCCWAFSAVAATEGINKIKTGKLISLSEQELVDCDTSSDMGCEGGLMDDAFTFIIKNHGLTTESNYPYEGTDGTCKTGKESNHVAKITGYEDVPANSESALLSAVAKQPVSVAIDASGSDFQFYSSGVFTGECGTELDHGVTTVGYGKTSGGTKYWLVKNLWGTSWGENGYIRMQRGIDAAEGICGIAMQASYPTA
>NbSAG12G
MALISNWKLAFVALLVLGIWASQTTSRDLNEASMVQKHEYWMARFGRVYRDDAEKAKRFKIFKDNVDYVESGNKAGIRPYKLGINEFADLTNDERLTTGTKCLLIRSHQKPYHSGCCWAFSAVAATEGIIKIKTGLMDDAFTFIFKNHGLTTESNYPYEGTDGTCKTGKESNHVAKITGYEDVPANSESALLSAVAKQPVSVAIDASGSDFQFYSSGVFTGECGTELDHGVTTVGYGKTSGGTKYWLVKNSWGTSWGENGYIRMQRGIDAAEGICGIAMQASYPTA
>NbSAG12H
MRFKIFKQNVERIDAFNAGEDKGYKLGVNKFSDLTNEEFRVLHTGNKRSYPKVMFSSKPKTYFRYANVTDIPPTMDWRKKGAVTPIKDQKECGCCWAFSAVAAMEGLHQLKTGKLVPLSEQELVDCDVEGEDEGCSGGLLDTAFEFIIKNKGLTTEANYPYRGEDGVCNKKKSALSAAKITGYEDVPANSEKALLQAVANQPVSVAIDGSSFDFQFYSSGVFGGSCSTWLNHAVTAVGYGATSDGTKYWIIKNSWGSKWGDSGYMRIKRDVHEKEGLCGLAMDASYPTA
>NbXBCP6
MGNTQGTYLLLFLFLILAALSSQVYCVSSDFPILDRPNELLSEERIFQLFQEWKQKHGKVYKNEKEKEMRLEKFRRNVKYIVEKNSKRKSDSDHLVGLTNFADMSNEEFRQVHISKIKIPFDKRNTIRMKNVEKKPTPVYCDAPPSRDWRKYGAVTEVKDQHLCGACWAFSACGAMEGINAIVTGELISLSVQQLIDCDHSTNLGCYGGYMDPAFEWVMNNDGIDSEADYPYTVSQGACNITKVNQKAVTIDGYRDVPQEESALLCAVAQQPVSVGIDGSTADFQLYRGGIYDGSCSSNPDDLSHGVLIVGYGSEGDDEYWIIKNSWGTSWGMEGYGYIKRNTDLPYGVCAINSLASYPTKELASAPSPYPSPAVPPPPSPPPPSAPPPSPPSPLPHSP…
>NbXBCP7
MGSTQTHRHLLLFPLFLILAALYSQVSAFTTDFPILDRPTEFLSEERVFQLFQEWKQKHGKVYKNEKEEEQRLEIFKKNVKYIVENNSKRKSDSDHLVGLTKFADMSNEHFKQVHTSKIKIPFNKRKTIQMRSVEIKSPTTSCDVPPSRDWRKHGAVTEVKDQDQCGACWAFSACGAMEGLNAIVTGELISISEQELINCDNSYNTGCDGGLMDPAFEWVMNNGGIDSEADYPYTASQGRCNNDKVNHKVVTIDGYQDVPEDENALLCAVAQQPVSVGIDGSSLDFQLYRGGIYDGECSSDPDDLSHAVLIVGYGSNGDDDYWIIKNSWGTSWGMEGYAYIRRNSYLPYGVCAINSLASYPTKEASSAPSPYPSPAVPPPPPPPPPPPSPKPSECGDFY…
>NbTHI3
MFPTAGSCWAFSAVAAVEGINMIKTGKLVSLSEQQLVDCDVNSDNQGCNGGFMENAFAFIKQNGGITTEKNYPYVGKDQKCNTTKAKQHAVTISGYEIVAKNEESLQAAVTKQPISVAIDASGYDFQLYAGGVYSGFCGNSLNHGVTLIGYGVDDGEKYWLVKNSWGTMWGEDGYIKIKRGSNDRKGMCGIAMQASYPLKEEEEES
>NbCEP6
MELGKIFLISVLLAMAFGLAQSLEFTEKDIASEESLWDLYQRWRSHHTVSRDLSEKQKRFNVFKANVMHVHKVNKMDRPYKLKLNEFADMTNHEFRNFYSSKVKHFRMLHGSRPTTGFMHDKADNLPAFIDWRKQGAVTGVKNQGKCGSCWAFSAVVGVEGINKIKTGQLVSLSEQELVDCEKDNEGCNGGLMENAYEFIKKNGGITTEGIYPYRARDSRCDSSKMNSPVVNIDGHEMVPTNDEDALMKAVANQPVSVAIDASGSDLQFYSEGVFNGNCGTELDHGVAVVGYGATHDGTKYWIVKNSWGTGWGEQGYFRMERGIDAEEGLCGIATEASYPVKLSADNPKPAPSKDEL
>SlRD21A
MTYFRPLFLFLLTFFVLSSALDMSIISYDEKHADLGATNHRTDDEVKGLYESWIVKHGKNYNAIGEKEKRFEIFKDNLRFIDEQNAETRPYKLGLNRFSDLTNDEYRALFVGGRFDKKTRLLKNPKSERYAFKAGEKLPESVDWRQKGAVAPVKDQGQCGSCWAFSTVGAVEGINQIVTGELISLSEQELVDCDKSYNQGCNGGLMDYAFEFIKNNGGIDTEADYPYRAKDGTCDSNRKNARVVSIDGYEDVPINDEKSLMKALSNQPVSVAIEAGGRAFQHYSSGVFTGYCGTQLDHGVVAIGYGTDNGSDYWIVRNSWGPNWGESGYIRLERNLANSTSGKCGIAMEPSYPLKNGANPPNPGPSPPSPVAPSTVCDEYYSCTAGTTCCCIYKYGDYC…
>SlRD19A
MAHRFSLVFVLSILLTTSFLLAVNGEIKGGDDDILIRQVVGDEDHHMLNAEHHFTLFKKRFGKTYASDEEHHYRFSVFKANLRRAMRHQKLDPSAVHGVTQFSDMTPDEFSQKFLGVNRRLRFPSDANKAPILPTEDLPSDFDWREHGAVTPVKNQGSCGSCWSFSTTGALEGANFLATGKLVSLSEQQLVDCDHECDPEEKDSCDSGCSGGLMNSAFEYTLKAGGLMREEDYPYTGTDKATCKFDNTKVAAKVANFSVVSLDEEQIAANLVKNGPLAVAINAVFMQTYVGGVSCPYICSKQLDHGVLLVGYGTGFSPIRMKEKPYWIIKNSWGEKWGESGYYKICRGRNVCGVDSMVSTVAAVSTSSW
>SlCTB1
MGMNKMFLPTPLLLCAFFIFILQVVAEKPISEAKGESVILRESIIKEVNENGKAGWKAAFNPRFSNFTVSQFKRLLGVKPPREGDLKSIPILTHPKLKNLPKEFDARTAWDIAVLVGLLVLLNRFLTVSVFIMNISLSVNDVIACCGFHCGNGCDGGSPIAAWHYFIRKGVVSEKCDPYFDNIGCSHPGCEPTYPTPQCNRKCVNENLLWSKSKHFGVNAYMISSNPYSIMTEVYKNGPVEVALNVYEDFAHYKSGVYKHVTGEYIGGHAVKLIGWGTSEEGEDYWIRRGTNECDIESNVVAGLPSARNLNVELDDDFLDTSIEWANKNWGFFFPFLFYIINTFEIPPIPQHNWKALKKEKKNMALTLKSLITPLLFGAFFILILQVAAEKPITEAKLE…
>SlXBCP1
MADEKITPMSGKSFASATERIQSWNGSLQVVTRRVKQKLAHKKRKVPLFVWTSMGASLIFNYIDVAEEERALLSHLTVKATLKLFRFSFSELRDELDKPQELLTEERVFQLFQEWKQKHGKIYKNEKEEERRLENFKRNVKYIVDKNSKRRSESDHLVGLNNFADMSNEEFSQVHTSKIKMPFKQQNKTTISANSCDAPPAKDWRKHGVVTEVKNQGACGCCWAFSACGAIEGINALVTGELISLSTQELVNCDTSNKGCEGGLMDPAFKFVINNRGIDSAADYPYTKSRGSCSYNKLNKKAVTIDGYQDVAQEESALLCAVARQPVSVGIDGKSLDFQLYAGGIYDGECSSNPDDLSHAVLIVGYGSEGGVDYWIIKNSWGKSWGMEGYAYIKRNTVL…
>SlXBCP2
MGSKQSPPLFLFLIPLFLIFGALSSQVSSFTTDFPILERPTEPLSEETVFQLFQEWKQKHGKVYMNKKEEEMKLENFKRNVKYIVEKNSKRKSDSDYLVGLTKFADMSNEEFRQVHTSKIKIPFNKRKTIRMKVAEKETTSFSCDAPPSMDWRKHGAVTKVKDQGQCGACWAFSASGAMEGINAIVAGELISLSEQELIDCDTSNNSGCKGGLMDPAFEWVINNGGIDSAADYAYTAHSQGHCNYNKVNHKVVTIDGYRDVPKEESALLCAAAQQPVSVAIDGSSPDFQLYLGGIYDGECSDDPNKVSHGVVIVGYDSDGYDDYWIIKNSWGTEWGMEGYGYIRRNTNLPYGVCAINSLASYPTKESSPSPYPSPAMPPPPPPSPPPPTPKPSECGDFS…
>SlXBCP3
MVISKQLTESMSITSMKSTGLSSQVYSISSDFSILNRSNEFISDESVFQLFQEWKQKHGKVYKDEKEEEMRLEKFRWNVKYIVEKNSERKSASEHFVGLTNFADMSNEEFREVHGSKIKIPFNKRNIIQMKNVEEKPTSISCDAPRSRDWRKHGAVTEVKNQERCGKLTYALLSFSIDHRNISSFIYPGFWSGACWAFSACGAVEGINAIITGELISLSVQELVNCDNSTNTGCYGGYMDHAFEWVISNGGIASELDYPKSLISVPQQVNHKVVTIDGYRDVPQEETALLCAVAQQPVSVGIDGTNVDFQLYRGGIYDGSCSSSPDDLNHGVLIVGYGSEGEDDYWIIKNSWGTSWGVEGYGYIRRNSDLPYGVCAINSLASYPTKELSFELSPYPSPA…
>SlSAG12A
MTIFTNRSKYICLALFFIVFGLWSSQLASSRPINNETTMRVRHEQWIAHHDKIYNDLKEKEIRFKIFKENVERIETFNAGEDKGYKLGVNKFADLTNEEFRVLHTGYKSSSHPKIMSSSKPKTHFRYANITDVPPIMDWRRKGAVTPIKDQMECGCCWAFSAVAAMEGLHQLKTGKLIPLSEQELVDCDVEGEDLGCTGGLLDTAFQFIIKNKGLTTEANYPYQAADGVCNKKKSALSVAKITGYEDVPANNEKALLQAVANQPVSVAIDGSSFDFQFYSSGVFSGSCSTWLNHAVTAVGYGAASDGTKYWIIKNSWGSKWGENGYAHMKRDIDDKKGLCGLAMKASYPTA
>SlSAG12B
MADGYLGPSPLLKPSSLYTFPFTFSPFSGSPRSLSFSFMASNCSSARHCSCSSTSSSTTHQPSILVFSGGTAFNGVVEELKNLTTRVAHVLPVSDDGGSTAEIVRVLGGPAVGDIRSRCLRLSGQSTSEARAVRILLGHRLPLDARRAKSEWYEIVEGSHELWQDVSKPYRETIRAFLAYFQDQILRRSDEHFCFSNGSIGNFFFAGARIFFQSLDAAIFLFSRVSEIPAESFVLPVISTNERLTLGCELSDGTVIRGQNEISHPTHGSMQPIDKDASSAPALPSRIKRIFYMSSEGSNLLHEVFPTVNPTVLEQLRSVDCIVFGMGSLFTSICPSLVLLGVGETISSQSCPKVLLLNGTHDRETCGLSASCFVTAITDALNRTYGDPHNCLKNPPNKY…
>SlPAP1
MASNFFLKNITVVLLLFSILSLYPFIVTSRNLKELSMLERHENWMVHHGRVYKDDIEKEHRFKTFKENVEFIESFNKNGTQRYKLAINKYADLTTEEFTTSFMGLDTSLLSQQESTATTTSFKYDSVTEVPNSMDWRKRGSVTGVKDQGVCGCCWAFSAAAAIEGAYQIANNELISLSEQQLLDCSTQNKGCEGGLMTVAYDFLLQNNGGGITTETNYPYEEAQNVCKTEQPAAVTINGYEVVPSDESSLLKAVVNQPISVGIAANDEFHMYGSGIYDGSCNSRLNHAVTVIGYGTSEEDGTKYWIVKNSWGSDWGEEGYMRIARDVGVDGGHCGIAKVASFPTIFTMALKFCRLSLVALLLVVATLSFRATSARDLQVYSMLERHEKWMSHHGRVYKD…
>SlRDL1
MAKTLITTLLLALFSSLSYAIDMSIIDHKNKEGILYEKWLAEHGKIYNALGEKEKRFEIFKDNLRFIEEYNASENRTFKVGLNQFADLTNDEYRAVYLGTKSDARRRLVKSKNTSQRYASPPNELLPHSVDWRKKGAVAPIKNQGSCGSCWAFSTVAAVEGINQIVTGEMITLSEQELVDCDRSQNGGCNGGLMDYAFEFIISNGGMDTENHYPYRGVDGRCDPIRKNSKVVSIDDYEDVPRNEKALQKAVAHQPVSVAIEASGKAFQLYTSGVFTGDCGEKVDHGVVVVGYGSEDGNDYWLVRNSWGTKWGESGYVKMERNVKNGHLGKCGIMTEASYPIKEAINKRIITTSNSNEEMISSI
>SlSAG12C
MAYMFNSSLIFATLLVLNFLIIQATSRTLYESSMVEKHEQWMAKYGREYKDEIEKAERFKVFKQNFEYIESINKNGTRSYKLGINEFADRRKEEFKSVRNGYKIPSKQRIKTKSFRYENASSPITMDWRKKGAVTRIKDQGQCGCCWAFSAVAAIEGLNMIKTGKLISLSEQELVDCDIGLNEGCEGGLMDNAFKFIIKNNGITSENSYPYKGIDSSCNKNKLLNHMVKISRYEDIPSNSEWALLKAIANQPVSVAIDAGGSDFQFYSSGVFTGHCGNQLDHGVTAVGYGVTKGGTNWGEDGYIRMLRGVNDMGGLCGIAMQASYPIA
>SlPAP2
MALVLEWKTQFTLLFMIVGMYASQVTCSQDSTSMVEKHESWMARHGRTYKNDIEKAKRLNIFTKNVKFIESFNNNDSKSYKLGINKFTDLTSEEFMRYYTTNHGLNSKFSSIKSQKLSPTTISSFKYENISDVPSEMDWRKSGVVTSIKDQGQCGCCWAFSAVAALEGANKLSTGKLISLSEQQLLDCSTENNGCNGGLITMAYDYIVKNNGIAEESSYPYEENQDSCKIQDSIVKMSSYETLPPSNEPMLLTAVARQPISVGIAVNEEFKLYKSGVYDGNCGDEVNHAVTIIGYGTSNENGTKYWLIKNSWGSSWGENGYMKIARDIGNNDGLCRIATMASYPIV
>SlRDL2
MSIVVITTFLLIFFVYLINANDMFYNNNNNNNDTDEEVKRIYEIWLAEHGKIYNGLGEQGKRFEIFKDNLRFIEEHNNSKNQTYVLGLNRFADLTNEEYRTIFLGTKSDARRRLVESKNASHHYDFRASDSVPKSVDWRKKGAVAPIKDQGTCGSCWAFSTVAAVEGINQIATGEMITLSEQELIDCDRMYNDGCNGGLMDYAFQFIISNGGINTESHYPYNGIDHICDLVQKNAKVVSIDDYEVVAANEKALKKAVAHQPISVAIEASGRAFQLYSSEPTLILYEMGIFTGNCGTQLDHGVVVVGYGTENGVDYWIVRNSWGTNWGEDGYIKMERNIEDTNSGKCGIAMEGSYPIKNAINKITMGEEGLQEVSKEITWHGSCLFSEF
>SlRDL3
MKNNVKATSSSRNLTTRNQIYVLGLNRFADLTNEEYKTMYLGPKSDSRYRLIKSKNSSHHYVFWASDHVPESIDWRIKGAVALIRTKGVVELLGLFNSVEGINQIAIGDVITLSEQELVNCGTTYDDGCNGGLMDYVFQFVISNGGINTESHYPYKGIDHTCDLIRVGL
>SlRDL4
MSIIVITNFLLILFAYLTNSNDMSYNNNNINNNTNEEVKGIHMKYGWWSTEKYIMVFEKMGKDSRFLKNITTRNQMYVLGLNRLADLTNEKYKTMSCWAFSIVAAVERINQIAIGDVITLSKQELVDCGTTYDDDCNGGLMDYVFQFIISNGGINTESHYPYKGIDHVCDLI
>SlCEP1
MKKLFLVLFTLALVLRLGESFDFHEKELETEEKFWELYERWRSHHTVSRSLDEKHKRFNVFKANVHYVHNFNKKDKPYKLKLNKFADMTNHEFRQHYAGSKIKHHRTLLGASRANGTFMYANEDNVPPSIDWRKKGAVTPVKDQGQCGSCWAFSTVVAVEGINQIKTKKLVSLSEQELVDCDTTENQGCNGGLMDPAFDFIKKRGGITTEERYPYKAEDDKCDIQKNQQRNTPVVSIDGHEDVPPNDEDALLKAVANQPISVAIDASGSQFQFYSEGVFTGECGTELDHGVAIVGYGTTVDGTKYWIVKNSWGAEWGEKGYIRMQRKVDAEEGLCGIAMQPSYPIKTSSNPTGSPAATPKDEL
>SlALP1
MTVPRGCWGAASGHDGASRLLGGRGRPRGTTVPRVCWGGGRPRGTTVPRGCWRGGLGARRCLAAVGGGGLGARRCLAAAGGGGLGARRCLAAVGVGAASGHDGASRLLGGGGRPRGTTVVAENPISQAKAESEILQGHCGSCWACCGAADSLSDCFCIHFGWVNSFLHAKTCKFILVMVANDSILCVRQNISVSANDIVACCGGH
>SlRD21B
MLITFPTTILLDLLLQEILQLFLHYFPSSFSIPQLKQSNMAIHLSALTISILVMVVSSAAVTSAAAEDMSIISYNEKHHTIGAGRTDDEVMSMYESWLVEHKKVYNALGEKDKRFQIFKDNLKYIDEHNAMPEKSYKLGLTKFADLTNEEYRSVYLGTKPDASRRLSSRQSDRYAPKVGDRLPESVDWVKKGVLVGVKDQGQCGSCWAFSAVAAIEAVNKIKTGDSISLSEQELVDCDTSSNNGCDGGLMDYAFEFVIKNGGLDTEEDYPYTGEDGRCDLTRKNAKVVTIDGYEDVPANDENAMKKAIASQPVSVAIEAGGKDFQHYKSGIFTGKCGAAVDHGVVAVGYGSENGMDYWIVRNSWGASWGEHGYLRMQRNIANPKGLCGIATVVSYPVKT…
>SlXBCP4
MFTFIPVRLKLLSTAEAKRNSISKTPKVLQPAMDENENAEDTDVSEASTLSLNSEFEDPEAETTKRKTTQETGETSKRRRTPLNPMFGEDAEASGTSRLLSKPVDGGASEPVDMDAYDNIPRAFPAPELYPAMDRYLPPHVRGKSIQEKVAYSDDILMQYAPSQKEIELREYRDKIISEYPRLHEKLYAINPTEIFVPSFIKAINEKTEDRFSNIISEPSPGILTFEIFQPEYCEMLVAEVNHFQTWIQKTDIRTEHRNNMNNMTYLDDLGMEYMLQNLMDRFISPISKVFFTQVGGSTLNEHECVVECHTEGENELAVQVDDTELTLNVCLGQQFLGGELCFQGVYCEKHVDTPTRPEDNFEYSHILGHAILYQGRNRHVSKVTTAGKRYNLVLGCKS…
>SlRD19B
MDRLFLLSFLAFALFSSAIAFSDDDPLIRQVVSGNDDNHMLNAEHHFSLFKAKFGKIYASQEEHDHRLKVFKANLHRAKRHQLLDPSAEHGITQFSDLTPSEFRRTYLGLNKPRPNLNAEKAPILPTKDLPSDFDWREKGAVTDVKNQGSCGSCWSFSTTGAVEGAHFLATGELVSLSEQQLVDCDHECDPVEKNDCDAGCNGGLMTTAFEYTLKAGGLQLEKDYPYTGRNGKCHFDKSRIAASVSNFSVVGLDEDQIAANLLKHGPLAVGINAAWMQTYVRGVSCPLICFKRQDHGVLLVGYGSEGFAPIRLKNKPYWIIKNSWGKTWGEHGYYKICRGHNICGVDAMVSTVTATHTTNPNL
>SlXCP1
MALFSFTKFSLLVLFSISLLACTSLARDHSIVGYSSDDLTCIDKLINLFDKWMDKHGKIYKSIEEKLHRFEIFKENLKHIDERNKMVTNYWLGLNEFSDLSHDEFKEMYLGLKVDQELLNKREKLSQEEFAYRDFVDLPKSVDWRKKGAVTPVKNQGQCGSCWAFSTVAAVEGINQIKTGNLTSLSEQELIDCDTTYNNGCNGGLMDYAFQFIVSNGGLHKEDDYPYLMEEGTCDEKRDESEVVTIDGYHDVPANDEQSLLKALANQPLSVAIEASTRDFQFYSGGVFDGHCGTDLDHGVSAVGYGSTKGGADYIIVKNSWGPKWGEKGFIRIKRNTAKPQGLCGINKMVSFPLKNK
>SlCEP2
MEAWKKIFLISLSLAMIFGLVNSLEFTEKDIASEENLWDLYQKWRSHHTVSRDLTEKQKRFNVFKANVMHIHNVNKMDRPYKLKLNKFADMTNHEFRNFYSSKIKHFRMLHGPRPTTGFMHDKADNLPASVDWRKKGAVTGVKDQGKCGSCWAFSTIVGVEGINKIKTGKLVSLSEQELVDCEKDNEGCNGGLMENAYEFIKKNGGITTERIYPYKASDSRCDSLKRNSPVVNIDGHEMVPEKDEDALMKAVANQPISVAIDASGSDLQFYSEGVFTGNCGTELDHGVAVVGYGSTHDGTKYWIVKNSWGTEWGEQGYFRMQRGIDAEEGLCGITMEASYPVKLSPDNPKPAPSKDEL
>SlALP2
MSRLSLVLILVAGLFATALAGPATFADKNPIRQVVFPDELENGILQVVGQTRSALSFARFAIRHRKRYDSVEEIKQRFEIFLDNLKMIRSHNRKGLSYKLGINEFTDLTWDEFRKHKLGASQNCSATTKGNLKLTNVVLPETKDWRKDGIVSPVKAQGKCGSCWTFSTTGALEAAYAQAFGKGISLSEQQLVDCAGAFNNFGCNGGLPSQAFEYIKFNGGLDTEEAYPYTGKNGICKFSQANIGVKVISSVNITLGAEYELKYAVALVRPVSVAFEVVKGFKQYKSGVYASTECGDTPMDVNHAVLAVGYGVENGTPYWLIKNSWGADWGEDGYFKMEMGKNMCGVATCASYPIVA
>SlALP3
HPILFPVTITITMSRSSVLLVLIAGLFAATIAGAATFADENPIRQVVVSEEVESGILQVVGESDDALSFARFVNKYGKKYDSVEETKLRFEIFVENLKMIRSHNNKRSLVSYKLGVNKFTDLTWDEFRRVKLQGTPQNCSATTKTNLKFTNGLLPEKKDWRETGIVSPVKAQGDCGACWTFSTTGALEAAYAQAFGKGISLSEQQLVDCAGAFDNHGCNGGLPSHAFEYIKYNGGLETEESYPYTAKDGICKFKPQNVAVKVIDSVNITEGAEDELKIAVAFIRPVSVAFEVIDGFKQYESGVYTSTACGNTSMDVNHAVLAVGYGVENGVPYWLIKNSWGADWGDNGYFKMEMGKNMCGVATCASYPIVA
>SlTHI1
MKPSYITFSNFMLLIFLTLCYVTNASQDDPIILNRYQNWVKKYRRKYQNEAEWNMRFGIYQSNIQFIDFFNSLNLSYSLTDNAFADMTNREFNSIYLGYEKPIQEQKDINNVTSYDISTLPIGVDWRKDGVVTPIKDQKSCGSCWAFSAVAAIEGINKIKTGKLVSLSEQQLMDCDVYSDNQGCNGGFMESAFDYIMENGGITTSKNYPYIGKEQKCNTKKAKQHEVRISNYEKVPPNEESLQVAINKQPISVAIDASGYNFQLYSRGVFSGYCGNMLNHAVTLIGYDVEENNGEKYWIVKNSWGTMWGESGYMKIKRGSSDNGGMCGIAMQASYPLMEEYV
>SlCTB2
MNSRNTSTTTNAGIYVKKTGPLASPAPAKVPDLDLELRKNREKNSGDFGFSLRNEPTQILLPYIHNNRNGMHICYAYSTTEAVSALFAVDYNSTPVELSTQQIADQMPRSFNYAQQGRKRNATLGCYFGSHVDALYYARNFGLYEATTYPKRNTSWDINFPDPLPNEVKYKIGEVVRVRTENIAAKWQRVGFEDLVTDEQINQVLRHQPMVGAIRVPWISKERYIVYMGVVEDEATVENPTDVEDGAAVRIHSEAHSVLITGWGIKNGVEYYEVKNHWGDEWGDHGYAKVRRDLVYRLAYPRGIVQLGNVVKKKKK
>SlRD19C
MAKGGGLTYALSVTILTCAFSLLPFHHTSAAAAVPEEFKIRQVTDGRNPTTTAHGGSNHHLLGTPAEHRFKSFIQEYNKEYSTREEYVHRLGVFVKNLLRAAEHQALDPTAVHGVTQFSDLTSEEFERMYMGVKGGDRTSLLREFGSHAPPMEVKDLPNSFDWREKGAVTDVKMQGSCGSCWAFSTTGSIEGANFIATGKLLNLSEQQLVDCDNTCDKKDRKACDSGCRGGLMTNAYKYLIEAGGIEEEDSYPYTGKRGECKFSPDKVAVKVSNFTNIPIDEQQIAAYLVNHGPLAVGLNAVFMQTYIGGVSCPLICGKRWVNHGVLLVGYGSKGFSILRLSNQPYWIIKNSWGKRWGENGYYKLCRGHGMCGMNTMVSAVMTQTS
>SlSAG12D
MALAFNWKFAFAALLVLVMQAYQATSRDLYEASIVKRHEQWMARFGRVYKDDAEKAKRFKIFKDNTEYIDSVNMAGIKPYKLDVNEFADLTNDEFRVTRNGYRMPSHKKSPEITSFKYENKESTRSKLELVDCDTSSDMGCEGGLMDDAFKFIIKNHGLTTESNYPYEGTDSTCKTGKESNHAAKITSYEDVPANSESALLKAVANQPVSVAIDASGSDFQFYSSGVFTGECGTELDHGVTAVGYGEASDGTKYWLVKNSWGTSWGENGYIRMQRNESRKMAMTFNWKLAFIALLVLVMQASQATSRGLYETSMVQKHDQWMTRFGRVYKDDVEKAKRFKIFKDNTEYIDSFNKAGTKPYKLDINEFADLTNEEFRATHNGYRMPSQKKSPEITSFKYE…
>SlSAG12E
MAMTFDWKLAFVAALLVFGMQDFQATSRGLYETSMVQKHEQWMTRFGRVYKNDVEKAKRFKIFKDNIDYIDSFNKAGTKSYKLDINEFADLTNDEFRATHNGYKMPFQKKSPEITSFKYENVTAPATMDWRLKGAVTGIKNQGQCGCCWAFSAVAATEGINKIKTGKLISLSEQELVDCDTSSDMGCEGGLMDDAFKFIIKNHGLTTESNYPYEGTDSTCKTGKESNHAAKITSYEDVPANSESSLLKAVANQPVSVAIDASGSDFQFYSSGVFTGECGTELDHGVTAVGYGEASDGTKYWLVKNSWGTSWGENGYIRMQRNVDAEEGLCGIAMEASYPTA
>SlRD21C
MAAHSSTLTISILLMLIFSTLSSASDMSIISYDETHIHRRTDDEVSALYESWLIEHGKSYNALGEKDKRFQIFKDNLRYIDEQNSVPNQSYKLGLTKFADLTNEEYRSIYLGTKSSGDRKKLSKNKSDRYLPKVGDSLPESIDWREKGVLVGVKDQGSCGSCWAFSAVAAMESINAIVTGNLISLSEQELVDCDRSYNEGCDGGLMDYAFEFVIKNGGIDTEEDYPYKERNGVCDQYRKNAKVVKIDSYEDVPVNNEKALQKAVAHQPVSIALEAGGRDFQHYKSGIFTGKCGTAVDHGVVIAGYGTENGMDYWIVRNSWGANWGENGYLRVQRNVASSSGLCGLAIEPSYPVKTGPNPPKPAPSPPSPVKPPTECDEYSQCAVGTTCCCILQFRRSCF…
>SlXCP2
MSRATFARDFSIVGYSPDDLNSIDNIINLFETWMERHNKIYKSIEEKLHRFEIFRDNLKHINERNNIVSNYSLGLNDFADLSHDEFKKMYLGLKVQNERRSNDEFIYSDFVDLPKSVDWRKKGAVTDVKNQGSCGSCWAFSTVAAVEGINQIRTGNLTSLSEQELIDCDTKYNSGCNGGLMDYAFQFIVSQGGLHKEDDYPYLMEEGTCDEKRDESEVVTIDGYHDVPVNDEQSLLKALANQPLSVAIEASGRDFQFYKGGVFDGHCGTALDHGVAAVGYGSTKGLDYIIVKNSWGAKWGEKGYIKMKRNTGKASGLCGINKMASFPTKNK
>OsCEP2
MGRVVVVVAAAAVAVAVVVLLGAAAPAASAMEFGDKDVASEEALWELYERWRGQHRVARDLGEKARRFNVFKDNVRLIHEFNRRDEPYKLRLNRFGDMTADEFRRAYASSRVSHHRMFRGRGERRSGFMYAGARDLPAAVDWREKGAVGAVKDQGQCGSCWAFSTIAAVEGINAIRTSNLTALSEQQLVDCDTKTGNAGCDGGLMDNAFQYIAKHGGVAASSAYPYRARQSSCKSSAASSPAVTIDGYEDVPANSESALKKAVANQPVSVAIEAGGSHFQFYSEGVFAGKCGTELDHGVAAVGYGTTVDGTKYWIVRNSWGADWGEKGYIRMKRDVSAKEGLCGIAMEASYPIKTSPNPAPKKIKKVTDDDEDDDDEEHRHHDEL
>OsCTB6
MNQRLSNAMERRPNGDLEFSWKRARLHGQHILPEVRDQGNEPTCVFQAVCAAAEMTMMRNLADRNPPSSTDTRFDAELLAHDYEVEVQRSLGKDHDLGHTVRADTALRLFGSIGALATSSGWEGHQRVRLRNYRSLSISNFERVAEYIIQGTPLLGTLPTGDEFRTMLPDEIFEFRRGLLPAGTVASTHMVLFMGFGYRNGRPYLVFLNSNGKSFGDEGLGRVYFDQIYAELFYALNARAPDASVRTSHHNEDASASTSATIQQFTLSSSARPGPAHTDARASTSSTTMQLSSSSTPPTAPRRRDDQPSPPRPAQRRRL
>OsCTB2
MVSVYEEARERWTWKNQVTEEGPYGFKILSQIRRQDHDCCTFSAMASTLEANVRVQHGRNDQFSIPHLQFIDAQSKISAPNTNETKVLRLLKSLKERDGGVYLDEDYDSEGNLRALDAKVCRVWKFNLYHVKDIIHLRSALHRLRRQGPLLAVIRISRNYDECRKSGHVYKYDPARICTYDDGKPKTHALCVVSFVTEKGTPCLECQDSHGTAWGIGGYLTVEIRSLKELYSVRVT
>OsTHI9
MASSPPFRLPLAVVLLLAIICVLLASPSCHADDLTATMTNEHEKEHQLMMMMMDRFHRWMATHNRSYASADEKLRRFEVYRSNMEFIEATNRNGSLTFKLGETPFTDLTHEEFLATYTGDVRLPPERRGMQDDSDEEDAVITTSAGYVAGAGAGRRTVAVPESVDWRKEGAVTPAKHQGQCAACWAFAAVAAIESLHKIKGGDLISLSEQELVDCDDTGEATCSKGYSDDAFLWVSKNKGIASDLIYPYVGHKESCKKQLLGVHNATVRGVVTLPENREDLIMAAVARQPVAVVFDAGDPLFQNYRGNGVYKGGTGCSTNVNHALTIVGYGTNHPDTGENYWIAKNSYGNLWGDNGFVYLAKDTADRTGVCGLAIWPTFPTIR
>OsRD19B
MARHRHRLAAAAALLLLLLSSAAALSSSAAEGEEDPLIEQVVGGGEEEDAQLDAEAHFASFERRFGRTYRDAGERAYRMSVFAANLRRARRHQRLDPTATHGVTKFSDLTPGEFRDRFLGLRRPSLEGLVGGEPHEAPILPTDGLPDDFDWREHGAVGPVKDQGSCGSCWSFSTSGALEGAHFLATGKLEVLSEQQMVDCDHECDASESRACDSGCNGGLMTTAFSYLMKSGGLQSEKDYPYAGRENTCKFDKSKIVAQVKNFSVISVNEDQIAANLVKHGPLAIAINAAYMQTYIGGVSCPFICGRHLDHGVLLVGYGSAGYAPIRFKEKPYWIIKNSWGENWGEKGYYKICRGPHDKNKCGVDSMVSSVTAIHTSKKEE
>OsSAG12C
MAYTNLSKKLAVALVALAVACAHALAARDLVDAAAMAQRHERWMAKHGRAYADDAEKARRLEVFRDNVAFIESVNAAASQHKFWLEENQFADLTNAEFRATRTGLRPSSSRGNRAPTSFRYANVSTGDLPASVDWRGKGAVNPVKDQGDCGCCWAFSAVAAMEGAVKLATGKLVSLSEQQLVSCDVKGEDQGCEGGLMDDAFDFIIKNGGLAAESDYPYTASDDKCATAGAGAAAATIKGYEDVPANDEAALLKAVANQPVSVAIDGGDRHFQFYKGGVLSGAAGCATELDHAITAVGYGVASDGTKYWLMKNSWGTSWGEDGYVRMERGVADKEGVCGLAMMASYPTA
>OsSAG12A
MAMAKALLFAILGCLCLCSAVLAARELSDDAAMAARHERWMAQYGRMYKDDAEKARRFEVFKANVAFIESFNAGNHKFWLGVNQFADLTNDEFRSTKTNKGFIPSTTRVPTGFRNENVNIDALPATMDWRTKGVVVVGRFRPWQPWKGCEGGLMDDAFKFIIKNGGLTTESNYPYAAVDDKFKSVSNSVASIKGYEDVPANNEAALMKAVANQPVSVAVDGGDMTFQFYKGGVMTGSCGTDLDHGIVAIGYGKASDGTKYWLLKNSWGMTWGENGFLRMEKDISDKRGMCGLAMEPSYPTA
>OsSAG12B
MAIPKALLFAILSCLCLCSAVLAAREQSDHAAMVARHERWMEQYGRVYKDATEKARRFEIFKANVAFIESFNAGNHKFWLGVNQFADLTNYEFRATKTNKGFIPSTVRVPTTFRYENVSIDTLPATVDWRTKGAVTPIKDQGQCGCCWAFSAVAAMEGIVKLSTGKLISLSEQELVDCDVHGEDQGCEGGLMDDAFKFIIKNGGLTTESKYPYTAADGKCNGGSNSAATIKGYEDVPANNEAALMKAVANQPVSVAVDGGDMTFQFYSGGVMTGSCGTDLDHGIVAIGYGKDGDGTQYWLLKNSWGTTWGENGFLRMEKDISDKRGMCGLAMEPSYPTA
>OsRDL2
MAGGGGKSVAAALAMACFLLILAAFAPPAAAAPPDIMSIIRYNAEHGVRGLERTEAEARAAYDLWLARHRRGGGGGSRNGFIGEHERRFRVFWDNLKFVDAHNARADERGGFRLGMNRFADLTNGEFRATYLGTTPAGRGRRVGEAYRHDGVEALPDSVDWRDKGAVVAPVKNQGQCGSCWAFSAVAAVEGINKIVTGELVSLSEQELVECARNGQNSGCNGGIMDDAFAFIARNGGLDTEEDYPYTAMDGKCNLAKRSRKVVSIDGFEDVPENDELSLQKAVAHQPVSVAIDAGGREFQLYDSGVFTGRCGTNLDHGVVAVGYGTDAATGAAYWTVRNSWGPDWGENGYIRMERNVTARTGKCGIAMMASYPIKKGPNPKPSPPSPAPSPPQQCDRYS…
>OsRD21A
MDYAFDFIINNGGIDTEDDYPYKGKDERCDVNRKNAKVVTIDSYEDVTPNSETSLQKAVANQPVSVAIEAGGRAFQLYSSGIFTGKCGTALDHGVAAVGYGTENGKDYWIVRNSWGKSWGESGYVRMERNIKASSGKCGIAVEPSYPLKKGENPPNPGPTPPSPTPPPTVCDNYYTCPDSTTCCCIYEYGKYCYAWGCCPLEGATCCDDHYSCCPHEYPICNVQQGTCLMAKDSPLAVKALKRTLAKPNLSFLFGNGKKSSA
>OsRDL1
MAARAAAAAFLLLLIVGAATAAPDMSIISYNAEHGARGLEEGPTEAEARAAYDLWLAENGGGSPNALGGEHERRFLVFWDNLKFVDAHNARADERGGFRLGMNRFADLTNEEFRATFLGAKVAERSRAAGERYRHDGVEELPESVDWREKGAVAPVKNQGQCGSCWAFSAVSTVESINQLVTGEMITLSEQELVECSTNGQNSGCNGGLMDDAFDFIIKNGGIDTEDDYPYKAVDGKCDINRENAKVVSIDGFEDVPQNDEKSLQKAVAHQPVSVAIEAGGREFQLYHSGVFSGRCGTSLDHGVVAVGYGTDNGKDYWIVRNSWGPKWGESGYVRMERNINVTTGKCGIAMMASYPTKSGANPPKPSPTPPTPPTPPPPSAPDHVCDDNFSCPAGSTCC…
>OsRD19C
MAAAPARLVVLVLVAVVVVVGGDGDAGVIRQVTDGGYWPPGLLPEAQFAAFVRRHGREYSGPEEYARRLRVFAANLARAAAHQALDPTARHGVTPFSDLTREEFEARLTGLAADVGDDVRRRPMPSAAPATEEEVSGLPASFDWRDRGAVTDVKMQGACGSCWAFSTTGAVEGANFLATGNLLDLSEQQLVDCDHTCDAEKKTECDSGCGGGLMTNAYAYLMSSGGLMEQSAYPYTGAQGTCRFDANRVAVRVANFTVVAPPGGNDGDGDAQMRAALVRHGPLAVGLNAAYMQTYVGGVSCPLVCPRAWVNHGVLLVGYGERGFAALRLGHRPYWIIKNSWGKAWGEQGYYRLCRGRNVCGVDTMVSAVAVAPPPP
>OsPAP5
MAKVTMASRAGTMEARHDKWMAEHGRTYKDAAEKARRFRVFKANVDLIDRSNAAGNKRYRLATNRFTDLTDAEFAAMYTGYNPANTMYAAANATTRLSSEDDQQPAEVDWRQQGAVTGVKNQRSCGCCWAFSTVAAVEGIHQITTGELVSLSEQQLLDCADNGGCTGGSLDNAFQYMANSGGVTTEAAYAYQGAQGACQFDASSSASGVAATISGYQRVNPNDEGSLAAAVASQPVSVAIEGSGAMFRHYGSGVFTADSCGTKLDHAVAVVGYGAEADGSGGGGYWIIKNSWGTTWGDGGYMKLEKDVGSQGACGVAMAPSYPVVSA
>OsTHI3
MASNIAVVVLLVCTFMALQAMAADAYYDNNGGGGGDDSVTMQMFEEWMAKFGKTYKCHGEKEHRFAVFRDNVRFIRSYRPEATYDSAVRINQFADLTNGEFVATYTGVKQPPPATHPHPHPEEAPRPVDPIWMPCCIDWRFKGAVTGVKDQGACGSSWAFAAVAAMEGLMKIRTGQLTPLSEQELVDCVDGGGDSDGCGGGHTDAAFQLVVDKGGITAESEYRYEGYKGRCRVDDMLFNHAARVGGYRAVPPADERQLATAVARQPVTAYVDASGPAFQFYGSGVFPGPRGTAAPKPNHAVTLVGYCQDGASGKKYWIAKNSWGKTWGQQGYILLEKDVASPHGTCGLAVSPFYPTV
>OsPAP1
MARVPVSRHLRVALLALLVVAVAAAAAARGDQPRRGHSMAARHERWMARFGRAYADAAEKARRMEVFAANAERVDAANRAGGDRTYTLGLNQFSDLTDDEFAQTHLGYSWAPPPPSHRHGHRAENGTAAAAADDTDVPDSVDWRARGAVTEVKNQRSCGSCWAFAAVAATEGLVQLATGNLVSLSEQQVLDCTGGANTCSGGDVSAALRYIAASGGLQTEAAYAYGGQQGACRAGGFAAPNSAAAVGGARWARLYGDEGALQALAAGQPVVVVVEASEPDFRHYRSGVYAGSAACGRRLNHAVTVVGYGAAADGGGEYWLVKNQWGTWWGEGGYMRVARGGAAGGNCGIATYAFYPTMDS
>OsTHI7
MAASAYYNNGSDDGVTMQMFEEWMAKFGKTYKCHGEKEHRFGIFRDNVHFIRGYKPQVTYDSAVGINQFADLTNDEFVATYTGAKPPHPKEAPRPVDPIWTPCCIDWRFRGAVTGVKDQGACGSCWAFAAVAAIEGLTKIRTGQLTPLSEQELVDCDTNSNGCGGGHTDRAFELVASKGGITAESDYRYEGFQGKCRVDDMLFNHAASIGGYRAVPPNDERQLATAVARQPVTVYIDASGPAFQFYKSGVFPGPCGASSNHAVTLVGYCQDGASGKKYWLAKNSWGKTWGQQGYILLEKDIVQPHGTCGLAVSPFYPTV
>OsXCP1
MAASMNSKLPLALVLLLLCGGACVAVAMPSELSIVGYSEEDLASHERLMELFEKFMAKYRKAYSSLEEKLRRFEVFKDNLNHIDEENKKITGYWLGLNEFADLTHDEFKAAYLGLTLTPARRNSNDQLFRYEEVEAASLPKEVDWRKKGAVTEVKNQGQCGSCWAFSTVAAVEGINAIVTGNLTRLSEQELIDCDTDGNNGCSGGLMDYAFSYIAANGGLHTEESYPYLMEEGTCRRGSTEGDDDGEAAAAVTISGYEDVPRNNEQALLKALAHQPVSVAIEASGRNFQFYSGGVFDGPCGTRLDHGVTAVGYGTASKGHDYIIVKNSWGSHWGEKGYIRMRRGTGKHDGLCGINKMASYPTKNA
>OsPAP2
MASARRWLCLILAAAAAAAASGAPAPEDDPGMPMAARHRCWMARVGRTYADAAEKARRFEVFRANAERIDAANRAGDLTYTLGLTPFADLTADEFRARHLMPDADVDEPATARVLFEQEEKAAKQHLPPSRPPAVWGSKDWRDLGAVTPVQDQGKNNCNSCWAFAVVAATEGLIKIETGNVTPLSAQQVLDCTGGDNTCKGGHIHEALRYIATASAGGRLSTDKSYRPYDGEKGTCAAGSGSASSSSVAVVIRGVQKVTPHDKDALRAAVERQPVAADMDSSDPEFRGFKGGRVYRGSAGCGKKRNHAVAVVGYGTASDGTPYWLLKNSWATDWGENGYMRIAVDADCGVSSRPAYPFV
>OsTHI2
MASSKPSYYLSLLFSIACLLSLLPLSAANPSPSPPPPCEKSDKEMRFLFSRWMAQYGKAYSWPIEHEKRYQIWKDNSNFIGSFRSETEISSGVGAFAPQTVTDSFVGMNRFGDLTPGEFAEQFTGFNATGGLLHAAPPPCPIPPDSWLPCCVDWRSSGAVTGVKFQRSCASCWAFAAAAAIEGLNKIRTGELVSLSEQVMVDCDTGSSGCSGGRADTALGLVAARGGVASEEEYPYTGVRGGCDVGKLLSGHSASLSGFRAVPPNDERQLALAVARQPVTAYIDAGAREFMFYKGGVYRGPCSAERVNHAVAIVGYCEGFGGDKYWIAKNSWGSDWGEQGYVYLAKDVWWPQGTCGLATSPFYPTA
>OsTHI4
MASSKPHLGLVLSITCLLLQLLLVAANPPPPPPPLQRPSCDKSDREMRFMFSQWMSKYSKRYSCPEEQEKRYQVWKANTDFIGAFRSQTEISSGVGAFAPQTVTDSFVGMNLFGDLASGEFVRQFTGFNATGFVAPPPSPSPIPPRSWLPCCVDWRSSGAVTGVKLQGSCASCWAFAAVAAIEGLHRIKTGELVSLSEQVMVDCDTGSNGCGGGRSDTALGLVASRGGVTSEERYPYAGARGGCDVGKLLSDHSASVSGFAAVPPNDERQLALAVARQPVTVYIDASAPEFQFYKGGVYRGPCDPGRMNHAVTIVGYCENIGGDKYWIAKNSWSSDWGEQGYVYLAKDVWWPQGTCGLATSPFYPTA
>OsTHI6
MMAPSRPMASAVLLVVCTLMALQAMGADAYYNNGSDDGVTMQMFEEWMAKFGKTYKCHGEKEHRFGIFRDNVHFIRGYKPQVTYDSAVGINQFADLTNDEFVATYTGAKPPHPKEAPRPVDPIWTPCCIDWRFRGAVTGVKDQGACGSCWAFAAVAAIEGLTKIRTGQLTPLSEQELVDCDTNSNGCGGGHTDRAFELVASKGGITAESDYRYEGFQGKCRVDDMLFNHAARIGGYRAVPPNDERQLATAVARQPVTVYIDASGPAFQFYKSGVFPGPCGASSNHAVTLVGYCQDGASGKKYWVAKNSWGKTWGQQGYILLEKDVLQPHGTCGLAVSPFYPTV
>OsCEP1
MGRVISSWRVLAVVAALMAMAAVELCAAIPFDERDLESDEALWDLYERWQEHHHVPRHHGEKHRRFGAFKDNVRYIHEHNKRGGRGYRLRLNRFGDMGREEFRATFAGSHANDLRRDGLAAPPLPGFMYEGVRDLPRAVDWRRKGAVTGVKDQGKCGSCWAFSTVVSVEGINAIRTGRLVSLSEQELIDCDTADNSGCQGGLMENAFEYIKHSGGITTESAYPYRAANGTCDAVRARRAPLVVIDGHQNVPANSEAALAKAVANQPVSVAIDAGDQSFQFYSDGVFAGDCGTDLDHGVAVVGYGETNDGTEYWIVKNSWGTAWGEGGYIRMQRDSGYDGGLCGIAMEASYPVKFSPNRVTPRRALGAKETQ
>OsTHI1
MAPSRPVAIAVILLCTFLAFQAMAADAYGGGGDDGVTTQMFEEWMAKFGKKYPCHGEKEYRFGVFRDNVRFIRSYRPPAGYNSALRVNQFADLTNDEFVSTHTGAKPPCPKDAPRGVDPIWLPCCIDWRYKGAVTDVKDQGACGSCWAFAAVAAIEGLTQIRTGKLTPLSEQELVDCDTGSSGCAGGHTDRAFELVAAKGGITAESGYRYEGYRGKCRADDALFNHAARIGGHRAVPPGDERQLATAVARQPVTAYIDASGPAFQFYGSGVFPGPCGSGSGAAAAAPTTNHAVTLVGYCQDGASGKKYWVAKNSWGKTWGEKGYILLEKDVASPHGTCGVAVSPFYPTV
>OsTHI5
MASSKPLLLGLLLSITCLLQVLLAAANPQPPPPPSCDKSDKELRFMFSQWMAKYAKHYSCPEEQEKRYQVWKGNTNFIGAFRSQTQLSSGVGAFAPQTITDSVVGMNRFGDLTSTEFVQQFTGFNASGFHSPPPTPISPHSWQPCCVDWRSSGAVTGVKFQGNCASCWAFASAAAIEGLHKIKTGELVSLSEQVMVDCDTGSFGCSGGHSDTALNLVASRGGITSEEKYPYTGVQGSCDVGKLLFDHSASVSGFAAVPPNDERQLALAVARQPVTVYIDASAQEFQFYKGGVYKGPCNPGSVNHAVTIVGYCENFGGEKYWIAKNSWSNDWGEQGYVYLAKDVWWPQGTCGLATSPFYPTV
>OsTHI8
MASSKPLLLGLLLSITCLLQVLLAAANPQPPPPPSCDKSDKELRFMFSQWMAKYAKHYSCPEEQEKRYQVWKGNTNFIGAFRSQTQLSSGVGAFAPQTITDSVVGMNRFGDLTSTEFVQQFTGFNASGFHSPPPTPISPHSWQPCCVDWRSSGAVTGVKFQGNCASCWAFASAAAIEGLHKIKTGELVSLSEQVMVDCDTGSFGCSGGHSDTALNLVASRGGITSEEKYPYTGVQGSCDVGKLLFDHSASVSGFAAVPPNDERQLALAVARQPVTVYIDASAQEFQFYKGGVYKGPCNPGSVNHAVTIVGYCENFGGEKYWIAKNSWSNDWGEQGYVYLAKDVWWPQGTCGLATSPFYPTV
>OsPAP3
MALSTFVLAVLVMSGAAALGRELAGDGAAAAAAADVAMASRHEKWMAKHGKTYKDEEEKARRLEVFRANAKLIDSFNAAAEKDGGGGHRLATNRFADLTDDEFRAARTGYQRPPAAVAGAGGGFLYENFSLAAAPQSMDWRAMGAVTGVKDQGSCGCCWAFSAVAAVEGLAKIRTGQLVSLSEQELVDCDVRGEDQGCEGGLMDTAFQYIARRGGLAAESSYPYRGVDGACRAAAGRAAASIRGFQDVPSNDEGALMAAVARQPVSVAINGAGYVFRFYDRGVLGGAGCGTELNHAVTAVGYGTASDGTGYWLMKNSWGASWGEGGYVRIRRGVGREGACGIAQMASYPV
>OsCTB1
MASRSFRRLRDSPWTAHFYGAHAAVESFESRARIKLAKRGIGGFPTLSIQHLIDILRDQLDDAPNLNQKRLVMMEENAFRILKNIGVTTKEAYDAAPLGTGFVKNVEGLPNYKIENYRVLYLKSNCWHEGASSEIIDAIHCGGPVYGWFAYDDSFQDAKGEIYRVPSAPSTMISPIVRTHALLLYGYGAQGRTGLFDYQNNWGPEYHNGGRGIMESANIIGTIVPDVTFAGIAF
>OsRD19A
MDHRLLLLGLLLLSPAVAAASVPGEEEPLIRQVVGGGDDNELELNAERHFASFVQRFGKSYRDADEHAYRLSVFKANLRRARRHQLLDPSAEHGVTKFSDLTPAEFRRAYLGLRTSRRAFLRGLGGSAHEAPVLPTDGLPDDFDWRDHGAVGPVKNQGSCGSCWSFSASGALEGANYLATGKMDVLSEQQMVDCDHECDSSEPDSCDAGCNGGLMTNAFSYLLKSGGLESEKDYPYTGRDGTCKFDKSKIVTSVQNFSVVSVDEDQIAANLVKHGPLAIGINAAYMQTYIGGVSCPYICGRHLDHGVLLVGYGASGFAPIRLKDKAYWIIKNSWGENWGEHGYYKICRGSNVRNKCGVDSMVSTVSAIHTSKE
>OsXCP2
MAGNNSLLAMDSKLSMLFLLLGFVACSATASHHDPSVVGYSQEDLALPNKLVGLFTSWSVKHSKIYASPKEKVKRYEIFKRNLRHIVETNRRNGSYWLGLNHFADIAHEEFKASYLGLKPGLARRDAQPHGSTTFRYANAVNLPWAVDWRKKGAVTPVKNQGECGSCWAFSTVAAVEGINQIVTGKLVSLSEQELMDCDNTFNHGCRGGLMDFAFAYIMGNQGIYTEEDYPYLMEEGYCREKQPHSKVITITGYEDVPANSETSLLKALAHQPVSVGIAAGSRDFQFYKGGIFDGECGIQPDHALTAVGYGSYYGQDYIIMKNSWGKNWGEQGYFRIRRGTGKPEGVCDIYKIASYPTKNVTGWGS
>OsCEP9
MRKSLVVVLALMVAASAHDVPITDEDLKSEESMWSLYERWSHVYGVSSRDLAEDKKSRFEVFKANARHIHEFNKKEGMSYKLGLNKFSDMTVEEFAAKYTGVQVDAGAAVVTSAPDEQPVLVGDAPPVWDWRDHGAVTPVKDQGSCGSCWAFSAVGAVEGVNAIATGNLLRLSEQQLLDCTNPNDDCINGGRAERAMQYVVNNGIALDASCPGPYYPPYEAEKLPCRTEPGRQAVTLDCIRQLPLDNEAALKERVYIQPVSVAVDAKNTGWQS
>OsTHI13
MAKPSLLLLLPLLIFSIGAALARADLMLDRFEQWMIRHGRAYTDAGEKQRRFEVYRRNVELVETFNSMSNGYKLADNKFADLTNEEFRAKMLGFRPHVTIPQISNTCSADIAMPGESSDDILPKSVDWRKKGAVVEVKNQGDCGSCWAFSAVAAIEGINQIKNGELVSLSEQELVDCDDEAVGCGGGYMSWAFEFVVGNHGLTTEASYPYHAANGACQAAKLNQSAVAIAGYRNVTPSSEPDLARAAAAQPVSVAVDGGSFMFQLYGSGVYTGPCTADVNHGVTVVGYGESEPKTDGGGAAKGGEKYWIVKNSWGAEWGDAGYILMQRDVAGLASGLCGIALLPSYPVM
>OsTHI14
MAAASFCSKRSLPCLLLILAVFFLGCSSPATARRVTEGEPATTTTMVERFRRWKAEYNRSYATAGEERRRLRVYARNVRYIEATNAAAGLAYELGETAYTDLTNDEFIAMYTAPPPLRSSDGDDDDAATTIITTRAGPVDEHNLQPEVYFNESAGAPASVDWRASGAVTEVKDQGRCGSCWAFSTVAVVEGIQKIKKGKLVSLSEQELVDCDTLDSGCDGGVSYRALEWITANGGITTRDDYPYTAAASAACDRAKLGHHAATIAGLRRVATRSEASLANAAAAQPVAVSIEAGGDNFQHYRKGVYDGPCGTRLNHGVTVVGYGQEEAAADGGAAGGDKYWIIKNSWGKNWGDQGYIKMKKDVAGKPEGLCGIAIRPSFPLM
>OsCEP6
MKKTTLSLVVGLWAVLLVATAAAQDVDLTVTDKDLETEESMWNLYKWWCSVYYASSSSRDLADVESRFEAFKANARHVNEFNKKEGMTYRLGLNQFSDMTFEEFAGKFTGGRTGSIAGDLRDGAVTYCKPPAVGYVPPSWNWTKYGVVTPVKNQLTCVNTIKMSMYEGSCWAFSVAAAVESINMIRTGNLLTLSEQQILDCSGAGDCNGGYPYDAFDYVIKTGISLDNRGNPPYYPPYENQKQKCRFDPRKPPFVKIDGECLVPSGNETALKLAVLSQPVSVVITISDEFRSYRGGVFRGPCGSNPNVDNHVVLVVGYGVTTDNIKYWIIKNSWGKTWGEYGYIRMERDILNKNGICGITTWAICPLKNKPRLASADAAAAVAAY
>OsCEP10
MAVVKADDVPITDKDLESEESMWSLYQRWRHVYGAASSSPRDLADKGSRFEVFKKNARYIHDFNRKKGMSYKLGLNKFADLTLEEFTAKYTGANPGPITGLKNGTGSPPLAAVAGDAPPAWDWREHGAVTRVKDQGPCGSCWAFSVVEAVEGINAIMTGNLLTLSEQQVLDCSGAGDCSGGYTSYAFDYAVSNGITLDQCFSPPTTGENYFYYPAYEAVQEPCRFDPNKAPIVKIDSYSFVDPNDEEALKQAVYSQGPVSVLIEASYEFMIYQGGVFSGPCGTELNHAVLVVGYDETEDGTPYWIVKNSWGAGWGESGYIRMIRNIPAPEGICGIAMYPIYPIKSCPCPITAASAAA
>OsCEP3
MKKALVVGVLAVLMATAMAASAPQPHVPFTDEDLESEESMWSLYQRWRGAVHTSSLDMDVAETESRFEAFKANARYVSEFNKKEGMTYKLGLNKFADMTLEEFVAKYTGTKVDAAAMARAPQAEEELELAGDVAASWDWRQHGAVTPAREQGTCESCWAFSAVGAVEGANAIATGKLVTLSEQQVLDCSGAGDCIGGGSYFPVLHGYAVKQGISPAGSYPPYEAKDRACRRNTPAVPVVKMDGAVDVTASEAALKRSVYRAPVAVSIEATQSLQLYKEVINRI
>OsCEP5
MAMADEEDVTLTDKDLETEESMWSLYERWRAVYAPSRDLSDMESRFEVFKANARYIHEFNQKSKGMSYVLGLNKFSDLTYEEFAAKYTGVKVDASAFATATTSSPDEELPVGVPPATWDWRLNGAVTDVKDQGQCGSCWVFSAVGAVEGINAIMTGNLLTLSEQQVLDCSNTGDCLKGGDPRAALQYIVKNGVTLDQCGKLPYYPGYEAKKLACRTVAGKPPIVKVDAVKPVANTEAALLLKVFQQPISVGIDASADLQHYKKGVFTGRCKTAPLNHGVVVVGYGVNTTPDKTKYWIVKNSWGKGWGEGGYIRMKRDVGTPGGLCGITTYATYVTKKCPCPANPPTIIASY
>OsCEP4
MEMKNPLAVGLLALLVAAMAVTAAAHDDDDVPFTDEDLESEQSMWNLYDRWRAVYASSSSHLGGDIESRFEAFKANARYVSEFNKKEGMTYELGLNKFADMTLEEFVAKYAGAKVDAAAALASVPEAEEEVVGDVPAAWDWRQHGVVTPVKDQGSCGSCWAFSSVGAVESAYAIATKKLLRLSEQQVLDCSGGGDCGGGYTSTVLSEFAVKKGIALDASGNPPYYPPYQAKKLACRTVAGKPVVKMDGAASVPSSNEVALKQSVYKQPVSVLIEANSNFQLYKQGVYSGPCGTSINHAVLAVGYGATPDNTKYWIVKNSWGTGWGEMGYIRMKRDIAAKSGLCGIALYGMYPIKKTAAISMVVDAVDSY
>OsCEP8
MAVAAVQDDDDDVPFTDKDLESEESMWSLYQRWSRVHGLTSRDLAEKQGRFEAFKANARHVNEFNKKEGMTYKLALNRFADMTLQEFVAKYAGAKVDAAAAALASVAEVEEEELVVGDVPASWDWREHGAVTAVKDQDGCGSCWAFSAVGAVESINAIATGNLLTLSEQQVLDCSGDGDCNGGWPNLVLSGYAVEQGIALDNIGDPAYYPPYVAKKMACRTVAGKPVVKTDGTLQVASSETALKQSVYGQPVSVLIEADTNFQLYKSGVYSGPCGTRINHAVLAVGYGVTLNNTKYWIVKNSWNTTWGESGYIRMKRDVGGNKGLCGIAMYGIYPTKTKTSTFSAAARAASVIADAALY
>OsCEP7
MDMTAMRKPLVLAVALSAILLLAAAAADVDVTVRDSDLESEETMWDLYERWRRVYASSSQDLPSSDMMKSRFEAFKANARQVNEFNKKEGMSYTLGLNKFSDMSYEEFAAKYTGGMPGSIADDRSSAGAVSCKLREKNVPLTWDWRDSRAVTPVKDQGPCGSCWAFSVVGAVESINKIRTGILLTLSEQQVLDCSGAGDCVFGYPKDAFNHIVNTGVSLDSRGKPPYYPPYEAQKKQCRFDLEKPPFVKIDGICFAQSGDETALKLAVLSQPVSVIIQISDRFHSYHGGVFDGPCGTETKDNHVVLVVGYGVTTDNIKYWIVKNSWGEGWGESGYIRMKRDITDKNGICGITTWAMYPVKKYIVAHDDADVAAY
>OsCEP11
MSYWLGLNKFADMTSEEFMAKYTGAKVDDTGVSGAGAASEADRGGAAAGSCWAFSAVGAVEGINAIMTGNLLTLSEQQVLDCFGAGDCSGGWPDQAQQYIVKNGITLDRCGKEPYYPAYDATKHPCRTVAGKQPIITVDDVKWVNKSEAALLLKVYQQPISVALDASGWQFYQGGVFTGPCQTPPPLNHAVLNSWGANWAESGYIRMKRDVGTPDGLCGIATHATYPIKKCPCPPKTPTAIASY
>OsTHI12
MAPFMACASPPVLTLALLASCGALLATSMLPARATAGSCLDVGDMVMMDRFRAWQGAHNRSYPSAEEALQRFDVYRRNAEFIDAVNLRGDLTYQLAENEFADLTEEEFLATYTGYYAGDGPVDDSVITTGAGDVDASFSYRVDVPASVDWRAQGAVVPPKSQTSTCSSCWAFVTAATIESLNMIKTGKLVSLSEQQLVDCDSYDGGCNLGSYGRAYKWVVENGGLTTEADYPYTARRGPCNRAKSAHHAAKITGFGKVPPRNEAALQAAVARQPVAVAIEVGSGMQFYKGGVYTGPCGTRLAHAVTVVGYGTDASSGAKYWTIKNSWGQSWGERGYIRILRDVGGPGLCGVTLDIAYPTLTL
>OsALP2
MAHRRIILLLAAAAVAATSAVAAASSGFDDSNPIRSVTDHAASALESTVIAALGRTRDALRFARFAVRHGKRYGDAAEVQRRFRIFSESLELVRSTNRRGLPYRLGINRFADMSWEEFQASRLGAAQNCSATLAGNHRMRDAAALPETKDWREDGIVSPVKDQGHCGSCWTFSTTGSLEAAYTQATGKPVSLSEQQLVDCATAYNNFGCSGGLPSQAFEYIKYNGGLDTEEAYPYTGVNGICHYKPENVGVKVLDSVNITLGAEDELKNAVGLVRPVSVAFQVINGFRMYKSGVYTSDHCGTSPMDVNHAVLAVGYGVENGVPYWLIKNSWGADWGDNGYFKMEMGKNMCGIATCASYPIVA
>OsCTB5
MGELGTPGNEQSLSVYTKTVNCSIIRAPAMTRLIVNHFNDTCIFHSLGAATESHYKRRGALSIPKEDFEVTLSIDDYVSQYNKMISGELGTEPGGGRGQSRMHVALRVLQEIGIAAEDPGLEGMRYKIYNWKMINKEDVKFKEIAEEIGIKARVMAAGFKISSNFRTTKPGEIYSYEPNKREKNEDGVTRSHCVLVVGFGRREGQEYLVYQNSAGIEFGEEGFGRVYLKDVLRMATLNVI
>OsPAP4
MAIASSSFSLAAILLIIIMYCCPTGLVEAARKGPAAAGGGDDSAMRERYEKWAADHGRTYKDSLEKARRFEVFRTNALFIDSFNAAGGKKSPRLTTNKFADLTNEEFAEYYGRPFSTPVIGGSGFMYGNVRTSDVPANINWRDRGAVTQVKNQKDCASCWAFSAVAAVEGIHQIRSHNLVALSTQQLLDCSTGRNNHGCNRGDMDEAFRYITSNGGIAAESDYPYEDRALGTCRASGKPVAASIRGFQYVPPNNETALLLAVAHQPVSVALDGVGKVSQFFSSGVFGAMQNETCTTDLNHAMTAVGYGTDEHGTKYWLMKNSWGTDWGEGGYMKIARDVASNTGLCGLAMQPSYPVA
>OsALP1
MLGPTVMRTEGRHHVGQLLLRPHPRCPPMGFTVMRGLHQNPFWCSAHVGHHQRPLVSCEGAGVGVVGSGVPSGSSAAAVASSFTSSEAKGRRWGATAPAASSTTHWSPKDPLKLMHELTETTGTDVARKGRTGIERNSPIYYGPGNTTISHSILIVGYDVDDLGDLYWVVKNSWGKQWGDQWQYWCYWNLETKECPT
>OsSAG12D
MGAISKPLLLAILCCIVCLYSSSGGAIVAAARELGGDAAMAARHERWMAQHGRVYKDAAEKARRLEVFKANVAFIESFNAGGKNRYWLGVNQFADLTSEEFKATMTNSKGFSTPNNGVRVSTGFKYENVSADALPASVDWRTKGAVTRIKDQGQCGCCWAFSAVAAMEGFVKLSTGKLISLSEQELVDCDVDGNDQGCEGGEIDGAFQFILSNGGLTAEANYPYTAEDGRCKTTAAADVAASIRGYEDVPANDEPSLMKAVAGQPVSVAVDASKFQFYGGGVMAGECGTSLDHGVTVIGYGAASDGTKYWLVKNSWGTTWGEAGYLRMEKDIDDKRGMCGLAMQPSYPTE
>OsTHI10
MVGPTWPHISLSPLLFFLLSHRLSTLLPPGATGPRGGPAAAASDAGEGQWAGHRRRERWVFAHDVGADPARGLVEEIGAAAPPVSDELELVRARFLLGVLCRGGDRGDQQERRAGVAVGAGARRLRRRGRGVRRRVHELFEFIVGNHGLTSHHGGELAVPHRERRVPGGEAEPERGQHRGLPERDTSSEPDLARAVAAQPVFVIVDAGNFMFQLYGSGVYTGPCTAVRRRQPRRHRGGLRRVPQHSRH
>OsCTB4
MGVNGICKVAPVVKTQEGGTCIYNAICSTMESHLRLNGYCVRLSVEDLIEKEQALVCAEEDRTLRCIEVAKTLGVCSHRDYQESKRKGTGRNGSTFKILSIRAFLKLNADAFADAIESWGTNGPLLAEIDVDETFMQYIIKFEQAGILSYEAYNEINMRVHAACVLALGVENVVPFWEFINSYGKLGKTKGYGRVVPHNVRRLFEIVVEVPKKRVRGIFENTPSDSIDTQDLRPSKGRPPVTDTGDVVVPVLMGAAAAAGNPFPTHTMDWAFSDPPDGYGSSAKPERLHMMDID
>OsTHI11
MSQFLRAMPGESSDDILPKSVDWRKKGAVVEVKYQEDCGARRLRRRGRGVRRVHELFEFIVGNHGLTSHHGGELAVPRREQRVPSGEAEPERGQHRGLPERDTSSEPDLARAVATQPVSVTVDAGNFMFQLYGSGVYTGPCTAVRRRQPRRHRGGLRRVPQHSRH
>OsXBCP1
MAFVSCLSPLMLMLMTLMLSAAAAGSGGGGVAEYEAQFEAWCAEHGRSYATPGERAARLAAFADNAAFVAAHNGAPASYALALNAFADLTHDEFRAARLGRLAAAGGPGRDGGAPYLGVDGGVGAVPDAVDWRQSGAVTKVKDQGSCGACWSFSATGAMEGINKIKTGSLISLSEQELIDCDRSYNSGCGGGLMDYAYKFVVKNGGIDTEADYPYRETDGTCNKNKLKRRVVTIDGYKDVPANNEDMLLQAVAQQPVSVGICGSARAFQLYSKGIFDGPCPTSLDHAILIVGYGSEGGKDYWIVKNSWGESWGMKGYMYMHRNTGNSNGVCGINQMPSFPTKSSPNPPPSPGPGPTKCSLLTYCPEGSTCCCSWRVLGLCLSWSCCELDNAVCCKDNRY…
>OsCTB3
MGMPLLLLLLILVAAGPQAGRAAKPIPNLQLMTKEGGSSRIIQVMPFYFNSFFSPYCIFLFTHDISFNGILLSQDDIIKAINKHPNAGWTAARNPYFANYTVNNNTLLLLFSFFFLRGHLPVVVSIAYIKTFISCLFGGLNNPPVQTAQFKHILGVKPTPHSVLNDVPVKTYPRSLMLPKEFDARSAWSQCNTIGTILGQGHCGSCWAFGAVECLQDRFCIHFNMNISLSVNDLVACCGFMCGDGCDGGYPIMAWRYFVRNGVVTDECDPYFDQVGCKHPGCEPAYPTPVCEKKCKVQNQVWLEKKHFSVNAYRVNSDPHDIMAEVYQNGPVEVAFTVYEDFAHYKSGVYKHITGGMMGGHAVKLIGWGTTDAGEDYWLLANQWNRGWGDDGYFKIIRG…
>OsXCP3
METKVTVGVVLLLLCLCGGAACAAGRSGGEFSIVGYSEEDLASHDRLIELFEKWVAKYRKAYASFEEKVRRFEVFKDNLNHIDDINKKVTSYWLGLNEFADLTHDEFKATYLGLTPPPTRSNSKHYSSEEFRYGKMSNGEVPKEMDWRKKNAVTEVKNQGQCGSCWAFSTVAAVEGINAIVTGNLTSLSEQELIDCSTDGNNGCNGGLMDYAFSYIASTGGLRTEEAYPYAMEEGDCDEGKGAAVVTISGYEDVPANDEQALVKALAHQPVSVAIEASGRHFQFYSGGVFDGPCGEQLDHGVTAVGYGTSKGQDYIIVKNSWGPHWGEKGYIRMKRGTGKGEGLCGINKMASYPTKDN
>OsCEP12
MLRCFLVAAAAVALAAAAAAPARAIPFTESDLSSEESLRALYERWRSRYTVSRPAASGGVGNDDGEARRRFNVFVENARYIHEANRRGGRPFRLALNKFADMTTDEFRRTYAGSRARHHRSLSGGRGGEGGSFRYGGDDEDNLPPAVDWRERGAVTGIKDQGQCGSCWAFSTVAAVEGVNKIKTGRLVTLSEQELVDCDTGDNQGCDGGLMDYAFQFIKRNGGITTESNYPYRAEQGRCNKAKASSHDVTIDGYEDVPANDESALQKAVANQPVAVAVEASGQDFQFYSEGVFTGECGTDLDHGVAAVGYGITRDGTKYWIVKNSWGEDWGERGYIRMQRGVSSDSNGLCGIAMEASYPVKSGARNAAASNRVVKDEM

## Sheet: Promoter cis-acting element
		Abiotic and biotic stress										Phytohormone responsive										Plant growth and development
Group	Gene name	ARE	DRE core	LTR	MBS	MYB	MYC	STRE	TC-rich repeats	W box	WUN-motif	ABRE	as-1	CARE	CGTCA-motif	ERE	P-box	TATC-box	TCA-element	TGACG-motif	TGA-element	A-box	AE-box	Box 4	CAT-box	circadian	GA-motif	GATA-motif	G-Box	GCN4_motif	GT1-motif	I-box	MRE	RY-element
RD21	NbRD21A			2		3	3		3	1						1	1						1	1				2		1	1		3
	NbRD21B	1			1	4	4	2	2		1	2	1		1	1				1				1				1	2		1
	NbRD21C	1			1	4	3	2			2	2				1			1					3	1				2		1
	NbRD21D	1			1	6	5	4				3						2						3				3	4		1	1
	NbRD21E			1		2	3	4				1		2			1					1		3		1		1	1	1			1
	NbRDL1	1					2	3		1	2	3				1		1			1			4		1	1		3
	NbRDL2	2		2	1	2	2	3			1	1	1		1	1		1		1				1					1		3
CEP	NbCEP1					6	2	1			1	1	2		2	1		1		2			1	1		1		1	1
	NbCEP2		1	1		7	2	1			1	2	1		1	1				1			1	1				1	2	1	3	1	1
	NbCEP3	2				8	2	1			1	3	3		3		2	1		3				1					3
	NbCEP4	1				3	3	2	1				1		1				1	1				2				1				1
	NbCEP5			1	1	4	2	8				1	3		3	1			1	3				1				1	1		5
	NbCEP6	1		1	1	6	2	1		1	1	3	3		3		1	2		3				4	2		1		4		1	1
XCP	NbXCP1	1		1	2	3	3	2	1	2			1		1	2				1		1	1	3				2				1
	NbXCP2	2					3	3					1		1	1		1		1			1	1				1		1
	NbXCP3					4	2				1	1	1		1					1				3	1				2
XBCP	NbXBCP1	3			2	5	4					4											1				1		6		2		1
	NbXBCP2	1		1	3	9	6	1		2		2				1								1	2				1			1
	NbXBCP3			1		6	5	4	1			1				3		1	2		1		2						2		3
	NbXBCP4			1		6	4	3	1			1	1		1	3		1	1	1			2	1		1		1	2		1
	NbXBCP5			1		6	4	3	1			1	1		1			1	1	1	1		2	3				1	2
	NbXBCP6			1	3	6	6	2		1	2	1	1		1	1			1	1				1			1		1			1
	NbXBCP7	1		1	1	7	1	4		1			1		1	4				1			1	2				1			3
THI	NbTHI1	1			1	2	6	1					1		1		1			1				3	1				1	2
	NbTHI2	1			3	10	1	2			1		1		1		1			1	1			1	1			1
	NbTHI3						4	5				2	3		3					3				1	2	2			2		4		4
SAG	NbSAG12A	2				4				2		2	2		2					2				2				1	1	1	1	1	3
	NbSAG12B	3				3	4	2		1		6	1	2	1	1				1	2					1			7		1
	NbSAG12C	1		1		2	1	2	1		2	3	1	1	1	2	2		2	1				3				2	3			1
	NbSAG12D	1			1	2	5	2	2	1		2							1					1					2
	NbSAG12E	1	1			6	3	1	2			1				1					1			2					2
	NbSAG12F	2		1		4	2	1	2	1		1	1		1				1	1	1								1
	NbSAG12G			1		2		3	2	1						1			1							2		2	1
	NbSAG12H				1	5	1	2			1							1						1				2	1	1				1
	NbPAP1	2		1		4	2	1		4	1					2						1		2	2			1	1
	NbPAP2					2	1					1	2		2	2			1	2			2	2			1	1	1
	NbPAP3	3		1		5	7	2		2	2		3		3		1	1		3	1	3		1	1			1			1
RD19	NbRD19A	1		2	1	3	2					4				1					2			1	3	1		1	4		1	2
	NbRD19B	1		2	1	2	4		2			4	1		1	6	1			1			1					2	4			1
	NbRD19C	2		3		5	2					1				1								3	1				1	2	2
	NbRD19D		1	1		1	5	3		1		3	2		2	1				2		1	1	5					3
	NbRD19E	1			1	2	4	1				2	1		1					1		1			1				2			2
	NbRD19F					3	1	1		1		4												5	1	1			5	1
	NbRD19G	1		1	2	5	2	2													1			3					1		1
	NbRD19H	2			1	5	1	2	1				1		1		1			1				1
ALP	NbALP1					3	1	3			1	3									2			2	1				4	1	2
	NbALP2					2	1		1			3	1		1	4				1	2					1			2		2
CTB	NbCTB1			1		3	2	2	1	2			4		4				2	4	3			1	1
	NbCTB2	6		2	1	1	1	3		1						6			1					2		1
	NbCTB3	2			1	5	2	3				4	1		1					1	5			5					4		5

## Sheet: Expression analysis
The following data were cluster analyzed using TBtools and then normalized and adjusted to obtain Figure 6 in the manuscript
Gene ID	Gene name	0h	12h	24h	48h	72h
Nbe01g01530	NbRD19A	3.66	5.44	1.85	1.77	1.59
Nbe01g03680	NbRD21A	0.12	0.31	0.07	0.04	0.01
Nbe02g13940	NbRD19B	13.47	26.03	14.61	30.6	30.08
Nbe03g10470	NbRDL1	0.89	2.64	1.02	0.93	0.78
Nbe03g25810	NbCTB1	67.03	82.24	53.38	86.03	90.73
Nbe03g25840	NbCTB2	30.81	234.96	56.22	109.43	80.19
Nbe03g28930	NbXBCP1	22.96	12.56	28.33	27.57	32.83
Nbe03g28940	NbXBCP2	2.9	2.2	2.83	2	2.18
Nbe03g29120	NbSAG12A	0	0.07	0.13	0.07	0.16
Nbe04g13100	NbCTB3	160.03	251.52	70.16	118.64	153.48
Nbe04g29160	NbRDL2	0.06	0.03	0.04	0.04	0.01
Nbe05g01930	NbRD19C	0.25	0.31	0.5	0.42	0.62
Nbe05g24660	NbCEP1	0.73	2.55	0.92	0.8	0.45
Nbe06g22830	NbCEP2	16.14	66.82	13.45	7.6	3.91
Nbe06g32440	NbRD19D	0.34	0.08	0.25	0.21	0.26
Nbe07g17300	NbXCP1	15.79	28.06	18.58	27.38	23.78
Nbe07g19880	NbRD19E	198.33	177.57	62.07	140.81	155.21
Nbe07g20010	NbXBCP3	69.61	18.91	19.71	21.5	18.43
Nbe07g24350	NbRD21B	38.82	91.35	64.86	106.49	91.13
Nbe08g09060	NbRD19F	0.71	0.94	0.53	0.98	0.95
Nbe09g10400	NbALP1	12.68	36.33	31.91	71.8	64.32
Nbe12g02110	NbRD19G	1.59	2.22	1.1	1.3	1.03
Nbe12g22210	NbRD21C	1.19	6.08	0.55	0.85	0.73
Nbe12g34660	NbXCP2	21	34.96	21.88	28.51	26.08
Nbe13g08980	NbCEP3	0.23	0.11	0.07	0.08	0.11
Nbe13g10990	NbRD21D	136.96	138.88	67.15	126.62	129.76
Nbe13g14250	NbXBCP4	48.24	37.43	28.73	35.34	25.08
Nbe14g17540	NbALP2	144.39	849.69	408.91	719.58	651.82
Nbe14g32420	NbRD19H	0	0	0	0	0
Nbe15g02990	NbRD21E	116.47	240.65	33.72	94.38	115.42
Nbe15g06380	NbCEP4	0	0	0.01	0.02	0
Nbe16g10350	NbSAG12B	0	0	0	0	0
Nbe16g13040	NbXCP3	3.08	8.18	5.7	9.54	9.32
Nbe16g15630	NbCEP5	0	0	0.06	0.06	0.02
Nbe17g00220	NbXBCP5	11.32	10.44	23.5	24.85	15.26
Nbe17g07020	NbTHI1	0	0	0	0	0
Nbe17g18710	NbSAG12C	0	0	0	0	0
Nbe17g18720	NbPAP1	0	0.02	0	0	0
Nbe18g19100	NbSAG12D	0.01	0.03	0.06	0.01	0.12
Nbe18g28670	NbTHI2	1.16	13.19	8.15	14.69	7.41
Nbe18g28680	NbPAP2	10.48	253	163.39	434.33	252.28
Nbe18g28700	NbPAP3	0.22	32.87	23.18	23.83	10.72
Nbe18g28710	NbSAG12E	0	0	0	0	0
Nbe18g28720	NbSAG12F	0	0	0	0	0
Nbe18g28730	NbSAG12G	0	0	0	0	0
Nbe18g28820	NbSAG12H	0	0	0	0	0.01
Nbe18g28970	NbXBCP6	12.42	36.16	13.48	17.41	17.08
Nbe18g28980	NbXBCP7	1.19	0.43	0.86	0.51	0.51
Nbe19g03320	NbTHI3	0	0	0.02	0	0
Nbe19g14710	NbCEP6	0	0.01	0.01	0	0

## Sheet: qRT-PCR
The following data corresponds to TRBO::00 in Figure 8B										The following data corresponds to the content in Figure 8D.
	0h	3h	12h	24h	36h	48h	72h				TRV2::GUS	TRV2::NbXCP123
NbXCP1	1	0.921589	0.237567	0.252693	0.91534	0.458383	1.41003			NbXCP1	1	0.393816
NbXCP2	1	1.72823	0.29737	0.277904	2.42684	0.405243	4.17401			NbXCP2	1	0.49408
NbXCP3	1	0.483336	0.516785	0.436524	1.74969	3.83957	2.2617			NbXCP3	1	0.129776
The following data corresponds to TRBO::GFP in Figure 8B
	0h	3h	12h	24h	36h	48h	72h
NbXCP1	1	0.509325	0.524047	2.04729	2.12373	1.99581	2.07312
NbXCP2	1	0.624168	0.220671	1.99601	0.90867	0.509772	1.41103
NbXCP3	1	0.212302	1.02179	3.90639	2.15111	2.35561	4.52531
